# Supplementary material for: Low potential enzymatic hydride transfer via highly cooperative and inversely functionalized flavin cofactors
Source: Nat Commun. 2019 May 6;10:2074. doi: 10.1038/s41467-019-10078-3 (PMC6502838; doi:10.1038/s41467-019-10078-3)
Supplement: Supplementary file 4 — Source Data [file 41467_2019_10078_MOESM4_ESM.xlsx]

## Sheet: Fig. 6a
		Fig. 6a	UV/vis analysis of titration of NCR with defined equivalents of Dithionite at pH 8.0
		Raw data without baseline correction at 700nm
		conc. DT [µM]	0	2	4	6	8	10	12	14	16	18	20	22	24	26	28	30
		wavelength/nm
		250	0.77832	0.773148	0.791122	0.795349	0.802628	0.812973	0.827347	0.84314	0.862167	0.878372	0.886322	0.895798	0.899658	0.903412	0.914719	0.9272
		251	0.794052	0.789169	0.80751	0.811813	0.819351	0.830673	0.844986	0.861328	0.880447	0.896851	0.904053	0.913513	0.916885	0.920258	0.930862	0.943283
		252	0.812836	0.807465	0.826019	0.831268	0.838364	0.850952	0.865509	0.881958	0.900955	0.916595	0.923447	0.932159	0.935257	0.938156	0.948746	0.961075
		253	0.833145	0.828278	0.845642	0.850815	0.858978	0.872025	0.887238	0.903214	0.921829	0.936935	0.942978	0.950958	0.954559	0.956314	0.966812	0.978775
		254	0.854691	0.849167	0.865692	0.871048	0.880341	0.893204	0.908798	0.924454	0.942215	0.957596	0.962753	0.969772	0.972549	0.973801	0.983734	0.996048
		255	0.880112	0.874786	0.889801	0.895828	0.905121	0.91861	0.933655	0.949707	0.966415	0.980804	0.98526	0.991028	0.992706	0.993515	1.00282	1.01524
		256	0.908188	0.902771	0.916504	0.921875	0.93161	0.946106	0.961029	0.976013	0.991684	1.00464	1.00812	1.0137	1.01395	1.01439	1.02303	1.03484
		257	0.938263	0.933487	0.944183	0.949677	0.960159	0.974747	0.989807	1.00444	1.01837	1.02962	1.03108	1.03574	1.03604	1.03479	1.0433	1.0542
		258	0.972107	0.96698	0.974884	0.981323	0.992676	1.00662	1.02126	1.03452	1.04688	1.05603	1.05631	1.05895	1.05804	1.05621	1.06207	1.07303
		259	1.00482	0.99913	1.00427	1.01067	1.02275	1.03699	1.05141	1.06276	1.07312	1.08012	1.07761	1.07925	1.07706	1.07295	1.07915	1.08861
		260	1.03664	1.03067	1.03258	1.03917	1.05322	1.06796	1.08061	1.08957	1.09672	1.10249	1.09679	1.09674	1.09309	1.08852	1.0919	1.10107
		261	1.0713	1.06444	1.06248	1.07016	1.08464	1.09991	1.11142	1.11742	1.12006	1.12276	1.11533	1.11313	1.10848	1.10109	1.10393	1.11276
		262	1.1064	1.09875	1.09299	1.1017	1.11713	1.13155	1.14247	1.14383	1.14383	1.14366	1.13226	1.12715	1.12161	1.11334	1.11453	1.12183
		263	1.14337	1.13586	1.12601	1.1346	1.15207	1.16603	1.1747	1.1722	1.16815	1.16402	1.14876	1.14212	1.13535	1.12399	1.12376	1.13072
		264	1.17964	1.17062	1.15811	1.16725	1.18466	1.19841	1.20393	1.19907	1.18941	1.1821	1.16478	1.15411	1.14731	1.13423	1.13118	1.13847
		265	1.21539	1.2063	1.18897	1.19782	1.21634	1.2298	1.23428	1.22217	1.20926	1.19759	1.17757	1.16585	1.15515	1.14046	1.1358	1.14299
		266	1.2502	1.24077	1.21861	1.22792	1.24589	1.25925	1.26025	1.24545	1.22675	1.21111	1.18683	1.17209	1.16162	1.14427	1.13817	1.14342
		267	1.28464	1.27389	1.24806	1.25874	1.27571	1.28813	1.28548	1.26668	1.24286	1.22365	1.19667	1.17975	1.1674	1.14793	1.14072	1.14435
		268	1.31732	1.30823	1.27849	1.28549	1.30577	1.31578	1.31136	1.28802	1.26053	1.23682	1.20384	1.18626	1.17216	1.15059	1.14119	1.14511
		269	1.34451	1.33197	1.30187	1.31061	1.32794	1.3376	1.32973	1.30229	1.26886	1.243	1.20789	1.18712	1.17248	1.14957	1.13879	1.14143
		270	1.36412	1.35384	1.32033	1.3275	1.34383	1.35347	1.34442	1.3112	1.27315	1.24466	1.20728	1.18382	1.16823	1.14333	1.13109	1.13399
		271	1.37578	1.36473	1.33095	1.33937	1.3569	1.36385	1.35165	1.31477	1.27426	1.24117	1.20238	1.17841	1.16214	1.13635	1.12251	1.12492
		272	1.38454	1.37087	1.33699	1.34589	1.36191	1.36745	1.35429	1.3136	1.2715	1.23576	1.19574	1.17059	1.15416	1.12705	1.11331	1.11488
		273	1.37991	1.36853	1.33438	1.34219	1.35754	1.36131	1.34586	1.30312	1.26006	1.22411	1.18321	1.15863	1.1411	1.11498	1.10104	1.10281
		274	1.37012	1.35722	1.32288	1.32912	1.34004	1.34337	1.32919	1.28665	1.24298	1.20782	1.16844	1.14343	1.12669	1.10059	1.08705	1.08812
		275	1.35164	1.33826	1.30521	1.30859	1.31593	1.31821	1.30279	1.2609	1.21939	1.18562	1.148	1.12459	1.10744	1.08302	1.07071	1.07221
		276	1.32869	1.3167	1.28368	1.28445	1.28757	1.28534	1.27167	1.23238	1.19453	1.1627	1.12627	1.10553	1.09021	1.06696	1.05512	1.05731
		277	1.31	1.29651	1.26439	1.25859	1.25665	1.25311	1.23862	1.20285	1.16914	1.14122	1.10707	1.088	1.07465	1.05284	1.04271	1.04456
		278	1.28751	1.27434	1.24353	1.23274	1.22464	1.21991	1.20598	1.17325	1.14413	1.11855	1.08954	1.07237	1.05795	1.03926	1.02977	1.03317
		279	1.26234	1.24759	1.21905	1.20487	1.19319	1.18564	1.17258	1.14319	1.11836	1.09517	1.07024	1.05383	1.04169	1.02367	1.01753	1.01997
		280	1.23392	1.2211	1.19147	1.1739	1.15936	1.15134	1.1391	1.11322	1.09183	1.07107	1.04752	1.03391	1.02252	1.0076	1.00178	1.00444
		281	1.2	1.18616	1.15916	1.14034	1.12155	1.11115	1.10075	1.07835	1.06035	1.04449	1.02364	1.01245	1.00147	0.986908	0.983261	0.986771
		282	1.1642	1.14966	1.12492	1.10313	1.08505	1.07367	1.06441	1.04582	1.03203	1.01752	0.999786	0.989258	0.980835	0.967896	0.964523	0.968628
		283	1.12218	1.10693	1.08472	1.06305	1.04391	1.03272	1.02574	1.00961	0.997528	0.985794	0.969406	0.961731	0.95369	0.942413	0.940353	0.944199
		284	1.07002	1.05548	1.03674	1.01582	0.995758	0.984772	0.978973	0.966034	0.955612	0.945908	0.932175	0.925339	0.918289	0.908417	0.906906	0.910858
		285	1.00894	0.994965	0.978394	0.957916	0.940292	0.929443	0.924881	0.914108	0.90564	0.898239	0.886383	0.879532	0.873886	0.865524	0.865753	0.868988
		286	0.94162	0.929474	0.915466	0.896759	0.879883	0.871262	0.867996	0.858536	0.852478	0.847092	0.836456	0.831314	0.826691	0.819382	0.820435	0.823456
		287	0.878296	0.867249	0.856216	0.839447	0.824905	0.81691	0.81517	0.808594	0.803162	0.800446	0.791092	0.787827	0.784027	0.777603	0.779175	0.783096
		288	0.823181	0.813263	0.804794	0.791458	0.77861	0.772461	0.771225	0.766876	0.764374	0.762131	0.755386	0.753265	0.750275	0.744675	0.747284	0.751801
		289	0.78009	0.770264	0.764862	0.754074	0.742386	0.73793	0.737289	0.735382	0.734375	0.73407	0.728424	0.72731	0.725113	0.72052	0.723373	0.728149
		290	0.735031	0.725479	0.72229	0.714493	0.704697	0.700058	0.701569	0.700134	0.700668	0.701309	0.696259	0.697021	0.695786	0.691971	0.695328	0.699677
		291	0.672333	0.66304	0.662262	0.657059	0.648529	0.644165	0.646622	0.645905	0.64798	0.650513	0.646652	0.647842	0.647736	0.644592	0.648712	0.653412
		292	0.595871	0.586594	0.58873	0.585648	0.577835	0.574707	0.577118	0.578079	0.581436	0.584473	0.58345	0.584915	0.586731	0.584641	0.589325	0.594086
		293	0.523163	0.515076	0.518692	0.516434	0.510788	0.507813	0.511246	0.513947	0.518112	0.522903	0.523346	0.525208	0.527435	0.527206	0.532104	0.537079
		294	0.463638	0.456146	0.461288	0.459351	0.455017	0.453156	0.456787	0.46106	0.46579	0.471405	0.472748	0.475708	0.478943	0.479752	0.484238	0.489609
		295	0.411469	0.404846	0.41124	0.409805	0.406494	0.404938	0.408813	0.414093	0.41983	0.426315	0.428635	0.432663	0.436646	0.437759	0.442657	0.448181
		296	0.367126	0.361023	0.368225	0.367462	0.365585	0.363632	0.367905	0.373779	0.380737	0.387756	0.390839	0.395844	0.400436	0.402618	0.407303	0.41333
		297	0.330841	0.324951	0.332611	0.333176	0.331085	0.329803	0.333984	0.340424	0.348694	0.355988	0.359558	0.365799	0.370972	0.373596	0.378082	0.384628
		298	0.297424	0.29184	0.300095	0.300934	0.299347	0.298416	0.302933	0.310257	0.318634	0.326218	0.330917	0.338348	0.344147	0.346878	0.350967	0.358231
		299	0.268417	0.26326	0.271423	0.272583	0.271439	0.270645	0.275726	0.283325	0.292038	0.300049	0.305374	0.313416	0.320602	0.323242	0.327423	0.334885
		300	0.246658	0.241074	0.249557	0.250656	0.249756	0.248871	0.254349	0.262115	0.271515	0.28009	0.285736	0.294525	0.301956	0.305023	0.309189	0.317078
		301	0.228043	0.222214	0.231094	0.232224	0.231033	0.230667	0.235901	0.24408	0.253754	0.262299	0.269058	0.278076	0.286346	0.289673	0.293518	0.30159
		302	0.212723	0.206955	0.215988	0.217072	0.216141	0.215942	0.221146	0.229156	0.239395	0.248032	0.255096	0.264618	0.273499	0.27742	0.28067	0.289124
		303	0.201462	0.196106	0.20488	0.206085	0.205048	0.204666	0.209946	0.218414	0.228378	0.237396	0.244614	0.254471	0.263687	0.267761	0.271255	0.279678
		304	0.192642	0.187424	0.195877	0.197327	0.19632	0.19577	0.200897	0.209442	0.219254	0.228622	0.235962	0.246048	0.255737	0.259888	0.263153	0.271759
		305	0.185959	0.180695	0.18898	0.190475	0.189545	0.188766	0.193939	0.202194	0.212326	0.22142	0.229248	0.239349	0.24942	0.253784	0.256653	0.265411
		306	0.180389	0.175293	0.183334	0.185104	0.183823	0.182999	0.187805	0.195999	0.206467	0.215652	0.223297	0.233383	0.243713	0.248627	0.251404	0.260056
		307	0.176529	0.171371	0.179214	0.180969	0.179855	0.178726	0.183838	0.191833	0.201813	0.210999	0.218597	0.229095	0.239731	0.244446	0.246811	0.255692
		308	0.173386	0.168243	0.175735	0.177689	0.176529	0.174835	0.179947	0.187683	0.197861	0.206863	0.214417	0.225037	0.235916	0.240738	0.243256	0.251984
		309	0.170898	0.165695	0.173233	0.174606	0.173691	0.172089	0.176605	0.184464	0.194611	0.203201	0.211075	0.221649	0.23291	0.237442	0.239777	0.248825
		310	0.168777	0.163773	0.171173	0.172729	0.17157	0.169785	0.174316	0.181885	0.191544	0.200623	0.208176	0.218735	0.230133	0.234955	0.236801	0.246124
		311	0.167465	0.162231	0.169144	0.171234	0.169846	0.168137	0.17218	0.179825	0.189163	0.197723	0.205704	0.216232	0.227692	0.232529	0.23439	0.243637
		312	0.166382	0.161484	0.167786	0.169739	0.168762	0.166809	0.170868	0.178101	0.187057	0.195801	0.203369	0.213898	0.22551	0.230347	0.23201	0.24144
		313	0.165771	0.16095	0.167236	0.168793	0.167542	0.165588	0.169388	0.176453	0.185242	0.193481	0.201172	0.211823	0.223663	0.228271	0.229874	0.238861
		314	0.16539	0.160568	0.166489	0.168076	0.166809	0.164825	0.168289	0.175095	0.183685	0.191788	0.199356	0.2099	0.22139	0.225891	0.227341	0.236679
		315	0.165436	0.160217	0.166031	0.167801	0.166458	0.163849	0.167526	0.173935	0.18222	0.190414	0.197556	0.207932	0.219406	0.224197	0.225266	0.234329
		316	0.165192	0.160431	0.165573	0.16713	0.166183	0.163712	0.167023	0.173019	0.18103	0.188599	0.195724	0.205841	0.217529	0.221985	0.222763	0.232285
		317	0.165466	0.160828	0.165741	0.167542	0.166168	0.163422	0.166428	0.172195	0.179779	0.187241	0.193985	0.203857	0.215576	0.219467	0.220657	0.229752
		318	0.166016	0.16127	0.165955	0.167694	0.166489	0.163452	0.166412	0.17157	0.178818	0.186096	0.192291	0.202179	0.213318	0.217392	0.218613	0.227371
		319	0.166656	0.161743	0.165894	0.167694	0.166275	0.163651	0.16597	0.171097	0.177826	0.184631	0.190689	0.200195	0.211578	0.215439	0.216248	0.225037
		320	0.167511	0.162567	0.166275	0.168167	0.166733	0.163849	0.166031	0.17067	0.176834	0.183151	0.18895	0.198532	0.209351	0.213089	0.213928	0.222641
		321	0.167908	0.163361	0.166702	0.168259	0.167099	0.163956	0.165848	0.169891	0.175705	0.181931	0.187363	0.196808	0.206726	0.210342	0.211105	0.219635
		322	0.169022	0.164185	0.167236	0.169067	0.167618	0.164505	0.166122	0.169571	0.175095	0.18071	0.186035	0.194656	0.205093	0.208389	0.20874	0.217178
		323	0.169846	0.165161	0.167786	0.16954	0.16835	0.164932	0.166107	0.169525	0.174118	0.179504	0.184219	0.19281	0.202652	0.205582	0.205902	0.214355
		324	0.171127	0.166458	0.168579	0.170395	0.169174	0.165817	0.166534	0.169205	0.173706	0.178467	0.183044	0.191025	0.200592	0.203125	0.203766	0.211456
		325	0.171951	0.167191	0.169159	0.171173	0.169922	0.166748	0.166931	0.169403	0.172928	0.177643	0.181488	0.189041	0.198257	0.200699	0.20108	0.208603
		326	0.173233	0.168533	0.170319	0.172043	0.170792	0.167435	0.167603	0.168976	0.172546	0.176636	0.179703	0.187195	0.195648	0.198013	0.19841	0.205856
		327	0.174652	0.170029	0.171204	0.173004	0.171753	0.168442	0.168076	0.169266	0.172211	0.175949	0.178635	0.185669	0.193787	0.195633	0.195602	0.202972
		328	0.175797	0.171417	0.172058	0.173859	0.173126	0.169281	0.168671	0.169083	0.17157	0.174866	0.177231	0.183426	0.191223	0.192932	0.192795	0.20018
		329	0.176971	0.172409	0.173126	0.174957	0.173813	0.170441	0.169327	0.169464	0.171417	0.173813	0.175751	0.181686	0.189056	0.190277	0.19014	0.197098
		330	0.178482	0.173737	0.174316	0.176056	0.175201	0.171539	0.170242	0.1698	0.170761	0.173096	0.174271	0.180084	0.187042	0.187881	0.187866	0.194458
		331	0.179916	0.175262	0.175339	0.177017	0.176331	0.172729	0.170959	0.169754	0.170547	0.172195	0.172852	0.17836	0.184708	0.185028	0.185089	0.191528
		332	0.181824	0.176987	0.176758	0.17897	0.177887	0.17424	0.172241	0.170471	0.170456	0.171814	0.172058	0.176743	0.182907	0.183044	0.182724	0.188858
		333	0.183273	0.178329	0.177948	0.179626	0.179474	0.175598	0.173386	0.170883	0.170639	0.171371	0.17099	0.175186	0.180771	0.180878	0.180267	0.186401
		334	0.184616	0.179749	0.179016	0.180466	0.180069	0.176254	0.17363	0.170944	0.169632	0.170273	0.169632	0.173462	0.178635	0.178268	0.17804	0.183777
		335	0.185959	0.181412	0.180145	0.181946	0.181274	0.177673	0.174469	0.17128	0.169785	0.170074	0.168961	0.17247	0.17659	0.176315	0.175873	0.181519
		336	0.187729	0.183167	0.181381	0.183044	0.182343	0.178391	0.175278	0.171707	0.169617	0.169647	0.167801	0.171448	0.175201	0.174057	0.173874	0.17926
		337	0.189758	0.18483	0.183014	0.184128	0.183655	0.179596	0.176132	0.172012	0.169876	0.169739	0.167007	0.170242	0.174057	0.172928	0.172165	0.177567
		338	0.19104	0.186447	0.18425	0.185165	0.184647	0.180466	0.176804	0.172318	0.170029	0.168869	0.166626	0.169312	0.172516	0.171127	0.1707	0.175949
		339	0.193192	0.188248	0.185547	0.186249	0.185364	0.181244	0.177368	0.172974	0.170181	0.169098	0.166077	0.168747	0.171219	0.169525	0.169174	0.173874
		340	0.196533	0.191681	0.188583	0.188812	0.188004	0.183746	0.179764	0.174545	0.171341	0.169754	0.16716	0.169174	0.171448	0.170074	0.169205	0.174026
		341	0.196457	0.192093	0.188766	0.188263	0.187088	0.182404	0.178741	0.173538	0.169952	0.168289	0.165192	0.166733	0.169052	0.166885	0.166656	0.170761
		342	0.197906	0.193573	0.189316	0.189194	0.187286	0.182556	0.178757	0.173386	0.169754	0.167511	0.164261	0.165649	0.167786	0.165527	0.16481	0.168716
		343	0.199615	0.194901	0.190521	0.190109	0.188019	0.183456	0.179398	0.173553	0.169754	0.167786	0.163742	0.16507	0.166595	0.164261	0.163284	0.167282
		344	0.202026	0.197052	0.192444	0.191467	0.188873	0.18425	0.180389	0.174103	0.170303	0.168015	0.163818	0.165405	0.166214	0.163635	0.163086	0.166641
		345	0.203735	0.198578	0.193375	0.192291	0.189285	0.184326	0.180038	0.174225	0.170227	0.167786	0.163788	0.164032	0.164917	0.162476	0.161758	0.165466
		346	0.205231	0.200806	0.194839	0.193298	0.190109	0.185425	0.180527	0.174515	0.170395	0.168091	0.163284	0.163834	0.16452	0.161438	0.160919	0.1642
		347	0.206573	0.20195	0.196167	0.19397	0.190674	0.185806	0.181137	0.175217	0.170593	0.167603	0.163162	0.16362	0.163986	0.160965	0.160004	0.1633
		348	0.208511	0.203354	0.197281	0.194885	0.191208	0.186615	0.181549	0.17543	0.170929	0.167816	0.163025	0.163284	0.163086	0.160019	0.159134	0.162369
		349	0.209915	0.20549	0.198593	0.195892	0.192413	0.187088	0.182327	0.175888	0.171066	0.167725	0.163391	0.163116	0.162628	0.159363	0.158707	0.161774
		350	0.211517	0.207001	0.199799	0.196701	0.193054	0.187439	0.1828	0.176071	0.171463	0.168152	0.162994	0.162872	0.162415	0.158997	0.157684	0.160873
		351	0.212555	0.207596	0.200653	0.197327	0.193008	0.18779	0.182922	0.176407	0.171387	0.168045	0.162491	0.16275	0.161102	0.158142	0.156967	0.159805
		352	0.214325	0.209717	0.201797	0.198044	0.193604	0.188217	0.183243	0.176727	0.171783	0.168137	0.162445	0.162567	0.161438	0.157593	0.156906	0.159668
		353	0.215515	0.210938	0.202805	0.198532	0.193878	0.18811	0.183411	0.17688	0.171661	0.168015	0.162323	0.161972	0.160812	0.157364	0.156433	0.159103
		354	0.216858	0.212067	0.203384	0.1987	0.193436	0.187469	0.182922	0.176147	0.170914	0.167313	0.161942	0.161316	0.160278	0.156464	0.155487	0.158112
		355	0.217926	0.213211	0.204208	0.198929	0.193161	0.187149	0.182373	0.175903	0.170898	0.167191	0.161392	0.160782	0.159393	0.155472	0.154556	0.157135
		356	0.219528	0.215149	0.205109	0.199509	0.193085	0.186859	0.182205	0.175385	0.170731	0.16684	0.161285	0.160339	0.159195	0.155518	0.154678	0.156616
		357	0.220413	0.21579	0.205902	0.199432	0.192719	0.186066	0.181473	0.175323	0.170151	0.16626	0.160843	0.160187	0.1586	0.154755	0.15361	0.155792
		358	0.221802	0.217102	0.206711	0.199661	0.192291	0.185944	0.181198	0.17482	0.169754	0.166061	0.160019	0.159409	0.157516	0.153748	0.152817	0.154999
		359	0.22319	0.218353	0.20752	0.200668	0.192505	0.185623	0.181152	0.174622	0.169693	0.165878	0.159851	0.159103	0.157303	0.153488	0.152176	0.154602
		360	0.224838	0.220078	0.20871	0.201065	0.193085	0.186066	0.181259	0.175034	0.1698	0.165695	0.159943	0.158997	0.156937	0.152802	0.151733	0.154129
		361	0.225754	0.22142	0.209824	0.201538	0.193359	0.186386	0.181198	0.175156	0.16983	0.165466	0.159348	0.158234	0.156311	0.152588	0.151031	0.153244
		362	0.227631	0.223175	0.210846	0.202759	0.193985	0.186691	0.181747	0.175613	0.16951	0.165375	0.158951	0.158127	0.155792	0.151962	0.150513	0.152435
		363	0.229095	0.224182	0.211975	0.203369	0.194382	0.186722	0.182053	0.17543	0.169678	0.165527	0.158798	0.15773	0.155136	0.150986	0.149872	0.151871
		364	0.22998	0.225632	0.212967	0.203827	0.194748	0.187027	0.182495	0.175598	0.169876	0.165237	0.158218	0.15686	0.154602	0.150421	0.149063	0.150818
		365	0.231003	0.226837	0.213684	0.204544	0.195358	0.187485	0.182449	0.175568	0.169632	0.164627	0.157852	0.156494	0.154053	0.149933	0.148239	0.149994
		366	0.232376	0.227814	0.215164	0.204788	0.195053	0.187576	0.182816	0.175461	0.169434	0.164276	0.157349	0.15593	0.153305	0.148911	0.147491	0.149216
		367	0.233841	0.229355	0.216034	0.205887	0.19548	0.187668	0.182846	0.175705	0.169388	0.164108	0.157272	0.155441	0.152817	0.148361	0.146729	0.148529
		368	0.234604	0.23024	0.217117	0.206268	0.195663	0.187683	0.182678	0.175369	0.168976	0.163712	0.156708	0.154892	0.152145	0.14769	0.146317	0.147736
		369	0.235474	0.231262	0.217667	0.206833	0.196121	0.187805	0.182831	0.175446	0.168869	0.163544	0.156235	0.154053	0.151474	0.146896	0.145264	0.146835
		370	0.235626	0.231491	0.217621	0.206894	0.195938	0.187408	0.182632	0.175156	0.16832	0.162582	0.155289	0.153061	0.150467	0.145706	0.144089	0.145676
		371	0.236191	0.231979	0.217926	0.207016	0.195862	0.187653	0.182556	0.174973	0.16806	0.162277	0.1548	0.152527	0.149719	0.144974	0.143188	0.144821
		372	0.235992	0.231949	0.217972	0.206955	0.195969	0.187912	0.182358	0.174744	0.167557	0.161652	0.154037	0.151932	0.148743	0.14389	0.142273	0.143875
		373	0.235977	0.231995	0.217819	0.206985	0.196136	0.188248	0.182709	0.174927	0.167419	0.161316	0.153458	0.151062	0.148041	0.143112	0.141312	0.142822
		374	0.235428	0.231415	0.217468	0.206909	0.196259	0.188095	0.182907	0.174774	0.167221	0.160812	0.152786	0.150406	0.147095	0.141998	0.140259	0.141769
		375	0.235016	0.230865	0.217041	0.206879	0.196732	0.188934	0.183105	0.174637	0.166733	0.160355	0.151871	0.149353	0.146225	0.141006	0.139297	0.140564
		376	0.233673	0.229996	0.215912	0.206573	0.196823	0.188995	0.183273	0.174866	0.166428	0.159607	0.151276	0.148605	0.145187	0.139969	0.137894	0.139435
		377	0.232849	0.228973	0.214951	0.206345	0.197266	0.18988	0.183914	0.174957	0.166443	0.159348	0.150848	0.147827	0.144485	0.139084	0.136902	0.138092
		378	0.231644	0.227997	0.214264	0.206604	0.197754	0.190445	0.184586	0.17543	0.16658	0.159149	0.150299	0.147247	0.143509	0.138412	0.136108	0.13707
		379	0.230072	0.226669	0.213272	0.206146	0.198532	0.191269	0.18512	0.175766	0.166519	0.158783	0.149353	0.146225	0.142624	0.137054	0.134628	0.135803
		380	0.228928	0.225601	0.212341	0.206146	0.199142	0.191833	0.185928	0.176147	0.166489	0.158554	0.148834	0.145538	0.141663	0.136063	0.13353	0.134811
		381	0.22728	0.223923	0.211304	0.205444	0.198883	0.191986	0.186005	0.175934	0.165909	0.157745	0.148041	0.144196	0.140518	0.134659	0.131973	0.133362
		382	0.225662	0.222443	0.210175	0.204987	0.198883	0.192139	0.18631	0.175919	0.165543	0.156998	0.146973	0.143265	0.139511	0.133453	0.130875	0.13205
		383	0.224533	0.221542	0.20929	0.204391	0.198334	0.191833	0.185822	0.175446	0.164902	0.156143	0.145981	0.142227	0.138336	0.132324	0.129593	0.130859
		384	0.223175	0.2202	0.208267	0.20343	0.197433	0.190857	0.184921	0.174652	0.16391	0.155106	0.144669	0.140884	0.137253	0.130997	0.128265	0.129425
		385	0.221481	0.218674	0.206863	0.202179	0.196396	0.189453	0.183502	0.173141	0.162445	0.153641	0.143204	0.139359	0.135468	0.129364	0.126724	0.12793
		386	0.220123	0.217331	0.205872	0.200836	0.194534	0.187805	0.1819	0.171295	0.160904	0.152039	0.141769	0.137772	0.133942	0.127945	0.125229	0.126282
		387	0.218765	0.21611	0.204971	0.1996	0.193024	0.185944	0.180145	0.169647	0.159225	0.150177	0.140091	0.136169	0.132324	0.126373	0.123581	0.125
		388	0.217224	0.214752	0.20401	0.19809	0.191071	0.184067	0.177933	0.167877	0.157318	0.148621	0.138672	0.134583	0.130753	0.124802	0.122269	0.12355
		389	0.215744	0.213409	0.202744	0.196457	0.18895	0.181473	0.175644	0.165558	0.155273	0.146515	0.136551	0.132797	0.129013	0.123093	0.120621	0.121902
		390	0.214249	0.211899	0.201431	0.194748	0.186676	0.179062	0.173019	0.163391	0.153214	0.14444	0.134613	0.131027	0.127029	0.121231	0.118927	0.120087
		391	0.21286	0.210663	0.200378	0.193207	0.184448	0.176743	0.170685	0.161148	0.151016	0.142563	0.132782	0.129395	0.125412	0.11969	0.11731	0.118668
		392	0.211472	0.209442	0.199402	0.191635	0.182465	0.17424	0.168488	0.158829	0.148926	0.14061	0.13121	0.127502	0.123901	0.118301	0.115814	0.117111
		393	0.209961	0.20787	0.198059	0.189896	0.180145	0.171463	0.165787	0.156479	0.146759	0.138565	0.129105	0.12561	0.122116	0.116333	0.114212	0.115479
		394	0.208542	0.206696	0.196854	0.18837	0.177826	0.168961	0.163269	0.154221	0.144562	0.136673	0.127243	0.124008	0.120331	0.114792	0.112595	0.113861
		395	0.207184	0.205338	0.195709	0.186798	0.175705	0.166534	0.160782	0.151672	0.14238	0.134613	0.125366	0.122147	0.118607	0.11322	0.110977	0.112274
		396	0.205795	0.204147	0.19455	0.185165	0.173599	0.16391	0.158051	0.149216	0.140213	0.132446	0.123428	0.120407	0.116806	0.111588	0.109451	0.110779
		397	0.204666	0.20285	0.193634	0.183746	0.171356	0.161346	0.155441	0.146881	0.137848	0.130447	0.12149	0.118607	0.115067	0.109909	0.107971	0.109299
		398	0.203705	0.201996	0.192734	0.182404	0.169586	0.15892	0.152939	0.14444	0.135757	0.12851	0.11972	0.116776	0.11351	0.108368	0.106384	0.107834
		399	0.202591	0.200974	0.191742	0.181046	0.167542	0.156189	0.15004	0.141846	0.133392	0.126251	0.117538	0.114868	0.111633	0.106552	0.10463	0.105881
		400	0.202087	0.20047	0.191208	0.180084	0.16571	0.154053	0.147583	0.139648	0.131378	0.124374	0.115799	0.113297	0.110016	0.105026	0.103256	0.104599
		401	0.201797	0.200119	0.19075	0.178986	0.164063	0.151917	0.145172	0.137451	0.129272	0.122375	0.114136	0.111542	0.108414	0.103622	0.1017	0.103165
		402	0.201782	0.199951	0.190567	0.178375	0.162811	0.14978	0.143173	0.135269	0.127289	0.120621	0.11232	0.10997	0.106827	0.102097	0.100372	0.101715
		403	0.202133	0.200302	0.19072	0.177933	0.161575	0.148102	0.141266	0.133606	0.125595	0.118958	0.110916	0.108536	0.105453	0.100723	0.099167	0.100388
		404	0.202637	0.200821	0.190979	0.177795	0.160568	0.146576	0.139465	0.131729	0.12384	0.117447	0.109451	0.107208	0.104019	0.09938	0.09761	0.099121
		405	0.203384	0.201553	0.191559	0.177719	0.159882	0.145096	0.137894	0.130051	0.122375	0.115906	0.10791	0.105698	0.102737	0.098022	0.096527	0.09787
		406	0.204514	0.20256	0.192322	0.178009	0.159164	0.14389	0.136337	0.128494	0.12088	0.114334	0.106537	0.104279	0.101349	0.096771	0.095093	0.096573
		407	0.205933	0.203903	0.193466	0.178635	0.158905	0.142899	0.134949	0.127167	0.119598	0.113251	0.105347	0.103012	0.099991	0.095322	0.093811	0.09523
		408	0.207626	0.205444	0.194748	0.17923	0.158646	0.142166	0.133881	0.126083	0.118362	0.111923	0.103958	0.101852	0.098816	0.094238	0.092575	0.093994
		409	0.209488	0.207428	0.19632	0.18013	0.158951	0.141556	0.133041	0.125076	0.117249	0.110764	0.102798	0.100586	0.097656	0.093063	0.09137	0.09285
		410	0.211517	0.209396	0.197769	0.181305	0.159241	0.141174	0.132507	0.124222	0.116394	0.109772	0.101883	0.099625	0.096573	0.091904	0.090302	0.09166
		411	0.21373	0.211533	0.199493	0.182297	0.159714	0.140945	0.131897	0.12352	0.115448	0.108841	0.100616	0.098358	0.095398	0.090683	0.088943	0.090378
		412	0.216309	0.213989	0.20163	0.183823	0.160629	0.141129	0.131897	0.123199	0.114899	0.108292	0.099838	0.097656	0.094559	0.089798	0.088028	0.089355
		413	0.218735	0.216431	0.203735	0.18541	0.161255	0.141495	0.13179	0.122849	0.114471	0.107422	0.099075	0.096512	0.09346	0.088715	0.086746	0.088211
		414	0.22142	0.21907	0.205902	0.187103	0.16217	0.141815	0.13179	0.122574	0.113876	0.106674	0.098206	0.095627	0.092529	0.087692	0.0858	0.087097
		415	0.223846	0.221527	0.207932	0.18869	0.163132	0.142242	0.131958	0.122375	0.113495	0.10614	0.097473	0.094696	0.091446	0.086533	0.084579	0.085983
		416	0.226242	0.223846	0.209824	0.190247	0.164047	0.142776	0.132141	0.122421	0.11319	0.105682	0.096725	0.094009	0.090714	0.0858	0.083694	0.085098
		417	0.228729	0.22641	0.211792	0.191864	0.165146	0.143448	0.132401	0.122452	0.112961	0.105133	0.096085	0.093292	0.089783	0.084686	0.082642	0.083969
		418	0.230988	0.228561	0.213638	0.193192	0.166061	0.143997	0.132782	0.122391	0.112701	0.10463	0.095291	0.092316	0.089005	0.083694	0.081543	0.082809
		419	0.233109	0.230804	0.215607	0.194672	0.167099	0.144562	0.133194	0.122498	0.112305	0.104263	0.094696	0.091522	0.088181	0.082703	0.080551	0.081879
		420	0.23526	0.232925	0.217102	0.196045	0.168121	0.145279	0.133408	0.122604	0.112122	0.10379	0.094177	0.090927	0.087387	0.08194	0.07962	0.080856
		421	0.237122	0.234802	0.218719	0.197235	0.16893	0.14566	0.133621	0.122543	0.111877	0.103134	0.093475	0.090057	0.086563	0.081009	0.078629	0.07988
		422	0.238937	0.236511	0.220016	0.198395	0.169632	0.146194	0.133881	0.122528	0.111603	0.102615	0.092804	0.089264	0.085754	0.080048	0.077698	0.078934
		423	0.240738	0.238144	0.221329	0.199402	0.170227	0.146423	0.134094	0.122421	0.111206	0.102188	0.092072	0.088455	0.084839	0.079239	0.076691	0.077927
		424	0.242294	0.239838	0.22261	0.200211	0.170975	0.146805	0.134354	0.12233	0.110931	0.101639	0.091446	0.087738	0.084137	0.078293	0.075653	0.076965
		425	0.243988	0.241409	0.223816	0.201279	0.171494	0.147171	0.134415	0.122299	0.110611	0.101166	0.090851	0.08696	0.083344	0.077438	0.07489	0.07605
		426	0.245407	0.242859	0.224869	0.202057	0.171844	0.147415	0.134415	0.121979	0.110168	0.100586	0.090088	0.08606	0.082291	0.076508	0.073822	0.07489
		427	0.247314	0.244537	0.226105	0.202881	0.172638	0.147873	0.134598	0.121902	0.109787	0.100128	0.089447	0.085327	0.081558	0.075638	0.072937	0.07402
		428	0.248947	0.246185	0.227493	0.203918	0.173096	0.147949	0.134705	0.12178	0.109344	0.099533	0.088699	0.084518	0.080765	0.074844	0.071884	0.07309
		429	0.25061	0.247894	0.228775	0.204834	0.173676	0.148346	0.134705	0.121475	0.109055	0.099091	0.088074	0.08371	0.079941	0.073914	0.071014	0.072128
		430	0.252426	0.249573	0.230133	0.205872	0.174377	0.148636	0.134872	0.121506	0.10881	0.098419	0.087341	0.08313	0.079117	0.072906	0.069931	0.071045
		431	0.254364	0.251602	0.231689	0.206955	0.175201	0.149185	0.135056	0.12146	0.108551	0.098007	0.086685	0.082275	0.078354	0.072052	0.069077	0.070251
		432	0.256516	0.25351	0.233215	0.208267	0.175934	0.149734	0.135406	0.121368	0.108109	0.097549	0.085938	0.081528	0.077484	0.071289	0.068192	0.069382
		433	0.258652	0.255692	0.23497	0.209641	0.176926	0.150299	0.135864	0.12149	0.107986	0.097061	0.085358	0.080811	0.076675	0.070313	0.067169	0.068115
		434	0.260971	0.258026	0.236832	0.21106	0.177994	0.151154	0.136276	0.121765	0.107834	0.096725	0.084976	0.080215	0.075989	0.069534	0.06636	0.067307
		435	0.263489	0.26033	0.2388	0.212631	0.179184	0.152237	0.137131	0.12207	0.107986	0.09668	0.084488	0.079742	0.075577	0.068878	0.065567	0.066696
		436	0.26593	0.262344	0.240479	0.214188	0.180222	0.153046	0.137787	0.122421	0.108002	0.096405	0.084015	0.079041	0.074921	0.068207	0.064774	0.065842
		437	0.268021	0.26474	0.242401	0.215591	0.181458	0.154053	0.138489	0.122833	0.107956	0.096161	0.083649	0.078537	0.074158	0.067261	0.063889	0.064865
		438	0.270325	0.266922	0.244278	0.217285	0.182877	0.155289	0.139572	0.123505	0.1082	0.096176	0.083344	0.078094	0.0737	0.066757	0.063217	0.064163
		439	0.272354	0.268921	0.245911	0.218811	0.184097	0.156433	0.140335	0.124023	0.108505	0.096146	0.083023	0.077682	0.073151	0.06604	0.062485	0.063416
		440	0.274155	0.270569	0.247269	0.219757	0.185257	0.157318	0.141144	0.124573	0.108521	0.095871	0.082718	0.077133	0.072571	0.065277	0.0616	0.062576
		441	0.275742	0.272171	0.248657	0.221054	0.186417	0.158386	0.142075	0.125107	0.108841	0.095978	0.082458	0.076721	0.072128	0.06485	0.061066	0.061768
		442	0.277084	0.273499	0.249817	0.222183	0.187515	0.1595	0.143097	0.125778	0.109177	0.096008	0.082336	0.076508	0.071686	0.064331	0.060364	0.061218
		443	0.277939	0.274246	0.25032	0.222794	0.188141	0.160339	0.143784	0.126144	0.109222	0.095856	0.082031	0.075989	0.071198	0.063644	0.059723	0.060471
		444	0.278442	0.274673	0.250809	0.223114	0.188721	0.161011	0.144379	0.126495	0.109421	0.09584	0.08165	0.075516	0.07077	0.063217	0.059067	0.059952
		445	0.278427	0.274567	0.250412	0.223221	0.189056	0.161392	0.144653	0.126648	0.10936	0.095566	0.081238	0.075058	0.070221	0.062515	0.058441	0.059143
		446	0.277771	0.274216	0.249863	0.2229	0.188904	0.161621	0.144836	0.126755	0.109161	0.095291	0.080948	0.074493	0.069687	0.062012	0.057739	0.058517
		447	0.276688	0.273132	0.248856	0.222183	0.188614	0.161514	0.144928	0.126694	0.10878	0.094849	0.080353	0.073975	0.069122	0.061264	0.056992	0.057861
		448	0.275177	0.271637	0.247345	0.220856	0.187927	0.161163	0.144608	0.12616	0.108353	0.094193	0.079742	0.07341	0.068436	0.060715	0.05632	0.057098
		449	0.273346	0.269897	0.245514	0.219437	0.187042	0.16069	0.144211	0.125687	0.10788	0.093719	0.079269	0.0728	0.067871	0.060059	0.055786	0.056442
		450	0.271194	0.267639	0.243591	0.217896	0.18605	0.159821	0.143539	0.125031	0.107269	0.093124	0.07872	0.072189	0.067276	0.059494	0.055298	0.055893
		451	0.268677	0.265106	0.241028	0.215851	0.184509	0.158905	0.142593	0.124298	0.106491	0.092377	0.078003	0.07164	0.066635	0.058807	0.054535	0.055298
		452	0.265793	0.262131	0.238297	0.213547	0.182846	0.157715	0.141647	0.123276	0.105621	0.091553	0.077209	0.070938	0.065918	0.058243	0.05394	0.054718
		453	0.262863	0.259476	0.235718	0.211487	0.18129	0.156494	0.140533	0.122299	0.104752	0.090775	0.076599	0.070236	0.065308	0.057632	0.053436	0.054153
		454	0.259857	0.256424	0.232742	0.209	0.179291	0.155029	0.139236	0.121109	0.10376	0.089905	0.07576	0.069534	0.064682	0.056976	0.052963	0.053543
		455	0.256683	0.253281	0.229843	0.206329	0.177292	0.153275	0.137726	0.119858	0.102585	0.088989	0.074966	0.068756	0.064087	0.056458	0.052307	0.052933
		456	0.253555	0.250198	0.227066	0.203888	0.175323	0.151688	0.136475	0.118561	0.101532	0.087997	0.074203	0.068253	0.063354	0.055847	0.051788	0.052536
		457	0.250519	0.247253	0.224243	0.201584	0.173309	0.150177	0.134903	0.117294	0.100449	0.087036	0.073349	0.067566	0.062729	0.055283	0.051193	0.052002
		458	0.247635	0.24437	0.221527	0.199005	0.171463	0.1483	0.133301	0.115936	0.099274	0.086182	0.072525	0.066605	0.061981	0.054626	0.050629	0.051453
		459	0.244965	0.241623	0.219131	0.196899	0.169724	0.146896	0.131973	0.114792	0.098282	0.085251	0.071854	0.066132	0.061661	0.054276	0.050308	0.05098
		460	0.242401	0.239136	0.216736	0.194778	0.167847	0.145325	0.1306	0.113525	0.097198	0.084183	0.070969	0.065353	0.06076	0.053604	0.049622	0.050385
		461	0.240067	0.236801	0.214554	0.193054	0.166382	0.144012	0.12941	0.112442	0.096268	0.083435	0.070313	0.064743	0.060211	0.053055	0.049149	0.049911
		462	0.237915	0.234619	0.212524	0.191193	0.164886	0.142899	0.128265	0.11142	0.095352	0.082611	0.069595	0.06398	0.059662	0.052521	0.048553	0.049454
		463	0.23616	0.232773	0.210968	0.189758	0.163773	0.141846	0.127548	0.110626	0.094696	0.082016	0.069061	0.063522	0.059235	0.052094	0.04834	0.049057
		464	0.234314	0.231018	0.209427	0.188217	0.162537	0.140976	0.126572	0.109772	0.093964	0.081406	0.068497	0.062958	0.058594	0.051559	0.047775	0.048584
		465	0.232483	0.229324	0.207733	0.186951	0.161484	0.140244	0.126007	0.109177	0.093369	0.080811	0.067917	0.062469	0.058105	0.051056	0.047287	0.048096
		466	0.230835	0.227631	0.206375	0.185745	0.160767	0.139648	0.125473	0.108734	0.093033	0.080368	0.06752	0.062012	0.057602	0.050613	0.046814	0.047653
		467	0.229187	0.225876	0.204926	0.184647	0.160065	0.139145	0.125183	0.108276	0.092392	0.079987	0.067078	0.0616	0.057266	0.050293	0.046478	0.047211
		468	0.22731	0.224136	0.2034	0.183578	0.159241	0.13887	0.124817	0.108078	0.092102	0.079544	0.066727	0.061218	0.056854	0.049896	0.046173	0.04686
		469	0.225143	0.222275	0.201782	0.182205	0.158539	0.138336	0.124451	0.107681	0.091705	0.079193	0.066223	0.060928	0.056442	0.049484	0.045792	0.046585
		470	0.222931	0.220047	0.199875	0.180786	0.157639	0.137955	0.124054	0.10733	0.091293	0.078751	0.065872	0.060455	0.056061	0.048996	0.045303	0.04599
		471	0.220413	0.217422	0.197662	0.179352	0.156769	0.137482	0.123901	0.10704	0.091064	0.078476	0.065613	0.06015	0.055756	0.048706	0.044907	0.045746
		472	0.217697	0.214783	0.195267	0.17749	0.155869	0.137115	0.123672	0.106903	0.090897	0.078171	0.065338	0.059891	0.055588	0.048523	0.044647	0.045486
		473	0.214584	0.211716	0.19252	0.175476	0.154648	0.136444	0.123199	0.10643	0.090591	0.077789	0.064957	0.05957	0.055115	0.048141	0.044312	0.045059
		474	0.210938	0.208038	0.189575	0.173172	0.153061	0.135605	0.122589	0.105835	0.08989	0.077255	0.064529	0.059067	0.054749	0.047653	0.043915	0.044601
		475	0.206909	0.204178	0.186066	0.170624	0.151459	0.134521	0.121857	0.105316	0.089401	0.076813	0.064072	0.058731	0.054352	0.047302	0.043564	0.044281
		476	0.202469	0.199753	0.182266	0.167801	0.149643	0.133347	0.120834	0.104553	0.088806	0.07634	0.063644	0.058304	0.053925	0.04689	0.043167	0.043945
		477	0.197083	0.194656	0.177795	0.164368	0.1474	0.131866	0.119614	0.10347	0.087891	0.075562	0.062958	0.057709	0.053452	0.046509	0.04277	0.043549
		478	0.191788	0.189407	0.173233	0.160797	0.144806	0.130142	0.118256	0.102432	0.086945	0.074844	0.062363	0.057236	0.052948	0.046158	0.042511	0.043304
		479	0.18602	0.183762	0.168121	0.15683	0.141968	0.128143	0.116684	0.101059	0.085861	0.073898	0.061676	0.056747	0.052505	0.04567	0.042068	0.042862
		480	0.179535	0.177444	0.162674	0.152298	0.13884	0.125809	0.114807	0.099442	0.084671	0.07283	0.060852	0.056046	0.05188	0.045242	0.041611	0.042435
		481	0.172958	0.17099	0.156754	0.147705	0.135513	0.123215	0.112686	0.097733	0.083282	0.071915	0.060059	0.055313	0.051407	0.044724	0.041306	0.042099
		482	0.166168	0.164291	0.15065	0.142685	0.131882	0.120529	0.110336	0.095901	0.081848	0.070755	0.059265	0.054733	0.050766	0.044327	0.040894	0.041672
		483	0.158783	0.156952	0.144226	0.137283	0.127853	0.11731	0.107742	0.093689	0.080124	0.069321	0.058228	0.053787	0.050049	0.043777	0.04039	0.041245
		484	0.151596	0.150009	0.13797	0.132278	0.124084	0.114365	0.105194	0.091675	0.078491	0.0681	0.05719	0.05304	0.049438	0.043396	0.040146	0.041016
		485	0.144196	0.142914	0.131668	0.127151	0.11998	0.111038	0.102249	0.089233	0.076721	0.066666	0.056229	0.052231	0.048813	0.042816	0.039795	0.040558
		486	0.136719	0.135864	0.125061	0.121704	0.115753	0.107544	0.099243	0.086792	0.07486	0.065186	0.055161	0.051407	0.04808	0.042374	0.03952	0.040237
		487	0.129395	0.128601	0.118591	0.116272	0.111588	0.103943	0.096237	0.084366	0.072922	0.063751	0.054001	0.050613	0.047302	0.041855	0.039047	0.039886
		488	0.121811	0.121017	0.111771	0.110718	0.106888	0.100143	0.092789	0.081635	0.070724	0.062027	0.05275	0.049637	0.046478	0.041275	0.038498	0.039474
		489	0.114883	0.114166	0.105728	0.105499	0.102737	0.096558	0.089676	0.07901	0.068741	0.060532	0.05162	0.048798	0.045853	0.040741	0.038132	0.039154
		490	0.108109	0.107574	0.099823	0.100433	0.098633	0.093002	0.086578	0.076462	0.066788	0.058929	0.050552	0.047974	0.045135	0.040192	0.037842	0.038818
		491	0.10144	0.101135	0.094147	0.095413	0.094452	0.089493	0.083359	0.073761	0.06459	0.057327	0.049347	0.047012	0.044235	0.039719	0.037308	0.038422
		492	0.095627	0.095444	0.088989	0.090942	0.090729	0.086121	0.08046	0.071503	0.062729	0.055954	0.048279	0.046036	0.043549	0.039063	0.037003	0.038071
		493	0.089859	0.08963	0.084015	0.086624	0.087036	0.082901	0.077423	0.068924	0.060837	0.05452	0.047195	0.045242	0.042862	0.038574	0.036499	0.037643
		494	0.084534	0.084564	0.079468	0.082809	0.083801	0.079803	0.074799	0.066681	0.059143	0.053207	0.046234	0.044571	0.042252	0.038254	0.03627	0.037399
		495	0.080048	0.080154	0.075485	0.079361	0.08075	0.077164	0.072372	0.064743	0.057587	0.051956	0.045441	0.0439	0.041687	0.037796	0.035965	0.037201
		496	0.075485	0.075623	0.071487	0.075775	0.077698	0.074417	0.069855	0.062622	0.055984	0.05069	0.044373	0.043121	0.041	0.037216	0.035629	0.036835
		497	0.071564	0.071655	0.0681	0.072739	0.074966	0.072083	0.067612	0.060822	0.054626	0.049484	0.043503	0.042542	0.040527	0.03688	0.035278	0.036545
		498	0.067947	0.068268	0.065125	0.07016	0.072678	0.069901	0.06572	0.059128	0.053238	0.048538	0.04274	0.041824	0.039993	0.036407	0.034973	0.036255
		499	0.064651	0.064957	0.062225	0.067474	0.070389	0.067947	0.063828	0.057648	0.051956	0.047653	0.042068	0.041245	0.039429	0.036102	0.034729	0.03598
		500	0.061813	0.062134	0.059723	0.065292	0.068451	0.066101	0.062256	0.056244	0.050858	0.046722	0.041443	0.040726	0.039032	0.035706	0.034393	0.035706
		501	0.059158	0.059631	0.057556	0.063324	0.066757	0.064545	0.060867	0.055084	0.049866	0.045868	0.040848	0.040253	0.038544	0.035461	0.034164	0.035477
		502	0.056671	0.057251	0.055634	0.06163	0.065079	0.063019	0.059402	0.054031	0.048904	0.045151	0.040131	0.039688	0.03804	0.035019	0.033829	0.035248
		503	0.054581	0.055145	0.053909	0.059921	0.063629	0.061737	0.058258	0.052826	0.04805	0.044403	0.039612	0.039246	0.037689	0.034653	0.033508	0.034912
		504	0.052765	0.053375	0.052368	0.058533	0.062515	0.060608	0.057159	0.05191	0.047318	0.043777	0.039246	0.038971	0.037369	0.0345	0.033447	0.03479
		505	0.050964	0.051575	0.050797	0.057236	0.061218	0.059509	0.056183	0.051086	0.046585	0.043274	0.038681	0.038483	0.036972	0.034119	0.033096	0.03447
		506	0.049484	0.05014	0.049652	0.056198	0.060272	0.058624	0.055359	0.050339	0.04599	0.042831	0.038361	0.038193	0.036713	0.033951	0.032928	0.034317
		507	0.048141	0.048859	0.048538	0.055115	0.059265	0.05777	0.054626	0.049728	0.045715	0.042374	0.037964	0.037933	0.036423	0.033707	0.0327	0.034164
		508	0.046738	0.047531	0.047348	0.054001	0.058426	0.056854	0.053772	0.049042	0.044998	0.041809	0.037582	0.037552	0.036118	0.033386	0.032516	0.03389
		509	0.045731	0.0466	0.046631	0.053223	0.057678	0.056305	0.053314	0.048569	0.044556	0.041595	0.037308	0.037369	0.035934	0.033356	0.032455	0.033813
		510	0.044724	0.045624	0.045746	0.052444	0.056854	0.055618	0.052505	0.047943	0.044098	0.041153	0.036926	0.037125	0.035721	0.033096	0.032181	0.033585
		511	0.043793	0.044525	0.044876	0.051666	0.056	0.054932	0.051926	0.047394	0.04361	0.04068	0.036652	0.036865	0.035461	0.032822	0.031921	0.033386
		512	0.042938	0.043777	0.044174	0.05101	0.055435	0.054214	0.051407	0.046967	0.04335	0.040359	0.036301	0.03653	0.035202	0.032639	0.03183	0.033188
		513	0.042007	0.042969	0.043427	0.05014	0.054779	0.053635	0.050903	0.046417	0.042892	0.039948	0.036133	0.036179	0.034882	0.032425	0.031464	0.032944
		514	0.041199	0.042221	0.042877	0.049667	0.054108	0.05304	0.050293	0.045975	0.042389	0.039688	0.035889	0.03598	0.034653	0.032196	0.031296	0.032806
		515	0.040695	0.041534	0.042267	0.049011	0.05365	0.052551	0.04985	0.045563	0.04213	0.039307	0.035492	0.035904	0.034393	0.032074	0.031174	0.032684
		516	0.04007	0.041	0.04158	0.048492	0.053085	0.052017	0.049393	0.045029	0.041702	0.038925	0.035187	0.035507	0.034164	0.031769	0.031036	0.03241
		517	0.03952	0.040268	0.041153	0.047775	0.052414	0.051437	0.048843	0.044647	0.04126	0.038635	0.034912	0.035095	0.033875	0.031586	0.030807	0.03215
		518	0.038773	0.039734	0.040573	0.047211	0.051834	0.050995	0.048294	0.044098	0.040924	0.038223	0.034576	0.034897	0.03363	0.031311	0.03067	0.031845
		519	0.038284	0.039322	0.040283	0.046799	0.051529	0.050598	0.048035	0.04393	0.040619	0.038071	0.034348	0.034698	0.033539	0.031189	0.030426	0.031815
		520	0.037903	0.038895	0.039902	0.04657	0.051208	0.050354	0.048004	0.043701	0.040497	0.037918	0.034271	0.034561	0.033417	0.031113	0.030411	0.031738
		521	0.037247	0.0383	0.039368	0.04599	0.050537	0.049805	0.047485	0.043243	0.039948	0.037537	0.033905	0.034225	0.033112	0.030777	0.030151	0.031479
		522	0.036972	0.037949	0.039047	0.045563	0.050262	0.049545	0.047104	0.04306	0.03978	0.037415	0.033722	0.034195	0.033005	0.030624	0.030106	0.031387
		523	0.036362	0.037537	0.038467	0.045074	0.049805	0.049103	0.046768	0.042664	0.039581	0.036987	0.033386	0.033813	0.032608	0.030365	0.029678	0.031158
		524	0.035919	0.037018	0.038101	0.044815	0.04953	0.048874	0.046463	0.042435	0.03923	0.036713	0.033218	0.033585	0.03241	0.030212	0.02951	0.03096
		525	0.035736	0.036713	0.037872	0.044449	0.049179	0.04866	0.046204	0.042221	0.039032	0.03656	0.033127	0.0336	0.032333	0.030075	0.029404	0.030884
		526	0.035461	0.036453	0.037567	0.044144	0.048874	0.048279	0.046005	0.041977	0.038834	0.036499	0.033081	0.033478	0.032257	0.03009	0.029266	0.030869
		527	0.03479	0.035934	0.03717	0.04364	0.048431	0.047882	0.045624	0.041641	0.038574	0.036179	0.032593	0.033051	0.031982	0.029709	0.028992	0.030533
		528	0.034515	0.035645	0.036942	0.043427	0.048187	0.047729	0.045395	0.041519	0.038406	0.036102	0.032516	0.033096	0.031906	0.029694	0.028976	0.030594
		529	0.034302	0.0354	0.036621	0.043167	0.047958	0.047424	0.045181	0.041306	0.038269	0.035858	0.03241	0.032776	0.031754	0.029602	0.02887	0.030319
		530	0.034042	0.035172	0.036407	0.043015	0.047821	0.047287	0.045074	0.041168	0.038193	0.035736	0.032288	0.032791	0.031723	0.029495	0.028778	0.030304
		531	0.033768	0.034882	0.036133	0.042679	0.047455	0.047073	0.044891	0.040985	0.037979	0.03566	0.032196	0.032623	0.031509	0.029419	0.028641	0.030075
		532	0.033508	0.034607	0.035858	0.042358	0.047302	0.046844	0.044708	0.040771	0.037735	0.035431	0.032089	0.032471	0.031281	0.029251	0.028534	0.029984
		533	0.033203	0.034348	0.035553	0.042068	0.047058	0.046661	0.04454	0.04068	0.037613	0.035202	0.031891	0.032333	0.031189	0.028992	0.028458	0.029846
		534	0.032974	0.034088	0.03537	0.041931	0.046707	0.046631	0.044449	0.040573	0.037552	0.035156	0.031708	0.032181	0.031174	0.028931	0.02829	0.029877
		535	0.032608	0.033798	0.034988	0.041534	0.046494	0.046341	0.044144	0.040482	0.037277	0.034882	0.03157	0.032028	0.030869	0.028687	0.028152	0.029587
		536	0.032059	0.033279	0.034592	0.041122	0.04599	0.045898	0.043869	0.039917	0.036896	0.034531	0.031158	0.031662	0.030594	0.028336	0.027786	0.029236
		537	0.032043	0.03334	0.034515	0.041122	0.046158	0.045944	0.044022	0.040115	0.037094	0.034637	0.031342	0.031921	0.030701	0.02861	0.027863	0.029404
		538	0.03183	0.033157	0.034515	0.041046	0.045959	0.045975	0.04393	0.040085	0.037064	0.034622	0.031311	0.031876	0.030655	0.028564	0.027878	0.029327
		539	0.031479	0.032776	0.034027	0.040695	0.045761	0.045776	0.043793	0.039917	0.036942	0.0345	0.031097	0.031677	0.030441	0.02829	0.027817	0.029221
		540	0.031448	0.032608	0.033905	0.040649	0.04567	0.045807	0.043793	0.040039	0.036942	0.034454	0.031128	0.031677	0.030502	0.02832	0.027664	0.029083
		541	0.030991	0.032272	0.033539	0.040314	0.045395	0.045471	0.043549	0.03978	0.036575	0.034286	0.03093	0.031448	0.030243	0.028107	0.027466	0.029022
		542	0.030869	0.032104	0.033478	0.040115	0.045364	0.045609	0.043579	0.039795	0.036636	0.03421	0.030838	0.031418	0.030212	0.028061	0.02742	0.0289
		543	0.03064	0.031845	0.033157	0.040024	0.045303	0.045486	0.043579	0.039597	0.036606	0.034149	0.030762	0.031311	0.030167	0.028015	0.02742	0.028732
		544	0.030319	0.031601	0.032974	0.03978	0.04509	0.045349	0.043381	0.039536	0.036499	0.034012	0.030624	0.031219	0.030228	0.027969	0.027313	0.028702
		545	0.030151	0.031555	0.032867	0.039856	0.045181	0.045425	0.043533	0.039444	0.036514	0.034073	0.03064	0.031189	0.030121	0.027908	0.027374	0.028732
		546	0.029846	0.031204	0.032578	0.039566	0.045044	0.045334	0.043411	0.03949	0.036362	0.033981	0.030502	0.031158	0.029938	0.027756	0.027145	0.028564
		547	0.029617	0.030899	0.032394	0.039352	0.044846	0.045166	0.04332	0.039398	0.036224	0.033859	0.030426	0.030975	0.029816	0.027634	0.026901	0.028336
		548	0.029434	0.030762	0.032181	0.039261	0.044861	0.045303	0.043381	0.039444	0.03627	0.033905	0.030396	0.03096	0.029755	0.027588	0.026947	0.02832
		549	0.029312	0.03064	0.032089	0.039154	0.044891	0.045395	0.043625	0.039581	0.036392	0.033905	0.030365	0.031113	0.02977	0.027664	0.026993	0.028366
		550	0.029099	0.03038	0.031784	0.039093	0.044754	0.045258	0.04361	0.039505	0.036316	0.033798	0.030319	0.030838	0.029678	0.027527	0.026886	0.028244
		551	0.0289	0.030151	0.031586	0.038849	0.044693	0.045197	0.04361	0.039322	0.036194	0.033722	0.030396	0.03064	0.02951	0.027374	0.026779	0.028046
		552	0.028641	0.029907	0.031342	0.038635	0.04451	0.045197	0.04332	0.039352	0.036118	0.033646	0.030151	0.030609	0.029358	0.027206	0.026611	0.027939
		553	0.028442	0.029755	0.03125	0.038605	0.044601	0.045258	0.043472	0.039429	0.036118	0.03363	0.030212	0.030548	0.029434	0.027222	0.026581	0.027939
		554	0.028091	0.02948	0.03096	0.038345	0.044434	0.045181	0.043335	0.039261	0.036026	0.033524	0.030014	0.030426	0.029282	0.027054	0.026367	0.027863
		555	0.027954	0.029282	0.030823	0.03833	0.044571	0.045258	0.043488	0.039368	0.036118	0.033524	0.030029	0.030426	0.029282	0.027084	0.026413	0.027756
		556	0.027695	0.029053	0.030548	0.038162	0.044418	0.045227	0.043549	0.039474	0.036087	0.033539	0.029968	0.030396	0.029221	0.0271	0.026413	0.02774
		557	0.027603	0.028946	0.030426	0.038162	0.044373	0.045303	0.043472	0.039474	0.036102	0.033508	0.030029	0.030396	0.029236	0.027039	0.026321	0.027618
		558	0.027283	0.028748	0.030319	0.038116	0.044373	0.045364	0.043594	0.039413	0.036179	0.033508	0.029922	0.030396	0.029129	0.027008	0.026276	0.027664
		559	0.027191	0.028595	0.030106	0.037918	0.044403	0.045456	0.04364	0.039474	0.036133	0.033463	0.029892	0.030258	0.029114	0.026901	0.026291	0.027573
		560	0.027008	0.02861	0.029999	0.037994	0.044449	0.045517	0.043701	0.039581	0.036194	0.033554	0.029907	0.030319	0.029205	0.026901	0.026169	0.027557
		561	0.026794	0.028305	0.029861	0.037872	0.04451	0.045593	0.043762	0.039597	0.036179	0.033524	0.029892	0.030289	0.02916	0.026871	0.026138	0.027374
		562	0.026596	0.028	0.029556	0.037704	0.044556	0.045654	0.043747	0.039581	0.036102	0.033401	0.029785	0.030167	0.028961	0.026688	0.026001	0.027298
		563	0.026459	0.027695	0.029449	0.037567	0.044403	0.045624	0.043839	0.039673	0.036148	0.033356	0.029694	0.03006	0.028961	0.026657	0.02597	0.027252
		564	0.026184	0.027588	0.029297	0.037628	0.044312	0.045593	0.043854	0.039566	0.036209	0.033524	0.029739	0.030045	0.028809	0.026581	0.025787	0.027161
		565	0.025864	0.027359	0.029053	0.037354	0.044235	0.045471	0.043823	0.039474	0.036011	0.03334	0.029648	0.029922	0.028793	0.026505	0.025696	0.027023
		566	0.025726	0.027252	0.028915	0.037155	0.04422	0.045502	0.043747	0.039474	0.036072	0.033325	0.029663	0.029907	0.028748	0.02652	0.025742	0.027084
		567	0.025513	0.0271	0.028854	0.036972	0.044113	0.045364	0.043793	0.039459	0.035873	0.033203	0.029556	0.029953	0.028625	0.026352	0.025696	0.027023
		568	0.025314	0.02684	0.028534	0.03685	0.044052	0.045334	0.043625	0.039261	0.035858	0.033234	0.029556	0.0298	0.028534	0.026321	0.025543	0.026855
		569	0.025192	0.026718	0.028397	0.036789	0.043915	0.045273	0.043488	0.039215	0.035797	0.033081	0.029404	0.029694	0.028564	0.026306	0.025497	0.026855
		570	0.024994	0.026581	0.028229	0.036606	0.043732	0.045105	0.043289	0.039093	0.035645	0.03302	0.029312	0.029572	0.028381	0.026184	0.025513	0.026703
		571	0.024734	0.026352	0.02803	0.036285	0.043427	0.044876	0.043182	0.03891	0.035538	0.032837	0.02919	0.029449	0.028351	0.026047	0.025528	0.026596
		572	0.024612	0.026199	0.027893	0.036209	0.043289	0.044647	0.042938	0.038666	0.035324	0.032684	0.029022	0.029358	0.028183	0.025986	0.025436	0.02652
		573	0.024414	0.026031	0.027679	0.036163	0.043091	0.044495	0.042755	0.03862	0.035172	0.032578	0.028976	0.029343	0.028137	0.025925	0.025269	0.02655
		574	0.024307	0.025894	0.027527	0.035858	0.042892	0.044174	0.042572	0.038422	0.035095	0.03244	0.0289	0.029266	0.028015	0.025787	0.025131	0.026459
		575	0.024109	0.02565	0.027451	0.035507	0.042679	0.0439	0.042267	0.038223	0.034897	0.032227	0.028717	0.029144	0.027878	0.025711	0.025101	0.026321
		576	0.023865	0.025269	0.027023	0.035187	0.042145	0.043442	0.041916	0.037796	0.034561	0.031876	0.028305	0.028809	0.027649	0.025375	0.024734	0.026093
		577	0.023743	0.02536	0.026962	0.035126	0.041992	0.043381	0.041733	0.037689	0.034531	0.03186	0.028366	0.028793	0.027679	0.025406	0.02478	0.026123
		578	0.023499	0.025177	0.026718	0.034821	0.041718	0.043137	0.041473	0.03746	0.034271	0.031708	0.028275	0.028656	0.027481	0.025284	0.024658	0.026093
		579	0.023422	0.025146	0.026627	0.034653	0.041458	0.042847	0.04126	0.037308	0.034088	0.031662	0.028168	0.028564	0.027451	0.025238	0.024643	0.026031
		580	0.02327	0.024902	0.026428	0.03447	0.041245	0.042618	0.041031	0.037094	0.033966	0.03154	0.028015	0.028503	0.027313	0.025192	0.024536	0.025864
		581	0.023178	0.024673	0.026291	0.034271	0.040985	0.042358	0.040863	0.03685	0.033859	0.031387	0.027939	0.028397	0.027267	0.025085	0.02446	0.02594
		582	0.023041	0.02446	0.026108	0.033936	0.040726	0.04216	0.040558	0.036697	0.03363	0.031113	0.02774	0.028244	0.02713	0.02507	0.024384	0.025787
		583	0.022873	0.024292	0.02597	0.033768	0.04039	0.041931	0.040237	0.036514	0.033325	0.030991	0.027618	0.028061	0.026978	0.024826	0.024246	0.025681
		584	0.02269	0.024338	0.025925	0.033752	0.040344	0.041656	0.0401	0.03627	0.033279	0.030899	0.027618	0.028076	0.026978	0.024902	0.024246	0.025635
		585	0.022522	0.024155	0.025696	0.033463	0.040039	0.041412	0.039871	0.036209	0.033112	0.030762	0.027451	0.027878	0.026749	0.024719	0.024109	0.025543
		586	0.022324	0.023941	0.025528	0.03331	0.039856	0.041122	0.03978	0.035904	0.032959	0.030624	0.027222	0.027756	0.026642	0.024582	0.023987	0.025452
		587	0.022186	0.023773	0.025482	0.033127	0.039688	0.040894	0.039459	0.035812	0.032837	0.030457	0.027176	0.027618	0.026581	0.02449	0.023895	0.025314
		588	0.022034	0.023666	0.025299	0.032959	0.039551	0.040909	0.039368	0.035751	0.032776	0.030334	0.027176	0.027618	0.026581	0.024536	0.02388	0.025314
		589	0.021912	0.023575	0.025208	0.032837	0.039322	0.040756	0.039368	0.035583	0.032684	0.030334	0.027115	0.027573	0.026581	0.024536	0.023926	0.025238
		590	0.02182	0.023376	0.025085	0.032669	0.039246	0.040527	0.0392	0.035446	0.032501	0.030151	0.027039	0.027435	0.026367	0.024384	0.023773	0.025208
		591	0.021637	0.023178	0.024811	0.032455	0.038971	0.040268	0.038895	0.035187	0.032349	0.030014	0.026825	0.027435	0.026215	0.02417	0.023605	0.024979
		592	0.021484	0.023087	0.02475	0.032455	0.038879	0.040253	0.038834	0.035202	0.032425	0.03009	0.026749	0.027405	0.026199	0.024231	0.023651	0.024979
		593	0.021393	0.023026	0.024796	0.032349	0.038834	0.040344	0.038803	0.035141	0.032211	0.029999	0.026688	0.027313	0.026291	0.024139	0.023621	0.02504
		594	0.021255	0.022964	0.024582	0.032227	0.038696	0.040146	0.038651	0.035019	0.032166	0.029892	0.026627	0.027161	0.026093	0.024139	0.023529	0.024948
		595	0.021057	0.022781	0.024384	0.031998	0.038437	0.039886	0.038528	0.034882	0.032028	0.029755	0.026489	0.027023	0.02597	0.024002	0.023331	0.024857
		596	0.021057	0.02272	0.024307	0.031937	0.038467	0.039917	0.038498	0.034897	0.031967	0.02977	0.02652	0.027023	0.025986	0.023987	0.023361	0.024872
		597	0.02121	0.022598	0.024292	0.031891	0.038498	0.039932	0.038391	0.034836	0.031952	0.029694	0.026489	0.027054	0.025925	0.023895	0.023392	0.024796
		598	0.020905	0.022476	0.024139	0.03183	0.038269	0.039734	0.038269	0.034775	0.031937	0.029572	0.026367	0.026917	0.025833	0.023849	0.023346	0.024719
		599	0.020813	0.022491	0.024033	0.031693	0.038208	0.039795	0.038177	0.034576	0.031799	0.02951	0.026352	0.02684	0.025803	0.023758	0.023285	0.024643
		600	0.020737	0.022354	0.023972	0.031616	0.038162	0.039536	0.038147	0.034546	0.031769	0.029404	0.026276	0.026825	0.025726	0.023651	0.023193	0.024551
		601	0.020462	0.022186	0.023773	0.031479	0.03804	0.039352	0.037918	0.034409	0.031586	0.029312	0.026093	0.026718	0.025558	0.023621	0.023056	0.024414
		602	0.020447	0.022079	0.023788	0.031433	0.037918	0.039413	0.037933	0.03447	0.031662	0.02919	0.026062	0.026718	0.02562	0.023666	0.023087	0.024399
		603	0.020233	0.021973	0.023666	0.031219	0.037781	0.039139	0.037766	0.034225	0.031464	0.029068	0.026016	0.026505	0.025436	0.023422	0.022949	0.024368
		604	0.020172	0.021912	0.02359	0.031158	0.037582	0.039032	0.037628	0.033997	0.031555	0.028992	0.02594	0.026367	0.025345	0.023331	0.022888	0.024185
		605	0.020111	0.02182	0.023438	0.031235	0.037491	0.03891	0.037506	0.033936	0.031357	0.028915	0.025909	0.026413	0.025269	0.023376	0.022873	0.024216
		606	0.019943	0.021774	0.023376	0.030914	0.037399	0.038681	0.037262	0.033768	0.031113	0.028763	0.025803	0.026276	0.025253	0.023361	0.022766	0.024139
		607	0.020111	0.02182	0.023499	0.03096	0.037354	0.038635	0.037338	0.033844	0.031158	0.028885	0.025803	0.026398	0.02533	0.023453	0.022964	0.024246
		608	0.019836	0.021561	0.023193	0.03067	0.036942	0.038239	0.037048	0.033508	0.030746	0.028595	0.025528	0.026154	0.025085	0.023209	0.022705	0.024048
		609	0.01976	0.021484	0.023224	0.030563	0.036758	0.03804	0.036758	0.033264	0.030609	0.028442	0.025436	0.026001	0.025009	0.023132	0.022659	0.024033
		610	0.019714	0.021439	0.023163	0.030365	0.036514	0.037704	0.036438	0.032974	0.030563	0.028259	0.025208	0.02594	0.024948	0.022919	0.022522	0.02388
		611	0.019547	0.021255	0.022903	0.030121	0.036163	0.037415	0.036026	0.032715	0.030243	0.028015	0.024994	0.025742	0.024765	0.022903	0.022369	0.023727
		612	0.019394	0.021057	0.022766	0.029968	0.035843	0.037064	0.035751	0.032471	0.029922	0.027863	0.024902	0.025528	0.024597	0.022629	0.022308	0.023651
		613	0.019394	0.021072	0.02269	0.029831	0.035553	0.036774	0.035385	0.032166	0.029755	0.027664	0.024811	0.025558	0.024582	0.022675	0.022308	0.023621
		614	0.019272	0.02095	0.022568	0.029556	0.035202	0.036316	0.034973	0.031845	0.029449	0.027481	0.024689	0.025406	0.024445	0.022659	0.022263	0.023575
		615	0.019211	0.020844	0.022461	0.029312	0.034851	0.035782	0.034683	0.03157	0.029251	0.027252	0.024414	0.025223	0.02417	0.022446	0.02211	0.023514
		616	0.019119	0.020828	0.0224	0.029099	0.034485	0.035385	0.034149	0.031174	0.028931	0.026978	0.024261	0.025009	0.024124	0.022415	0.022018	0.023514
		617	0.019073	0.02066	0.022247	0.028778	0.034042	0.034927	0.033676	0.030731	0.028702	0.02684	0.024109	0.024872	0.024033	0.022202	0.021896	0.023315
		618	0.019089	0.020615	0.022125	0.028549	0.033737	0.034378	0.033188	0.030304	0.028214	0.02652	0.02388	0.024689	0.023865	0.022156	0.02182	0.023163
		619	0.018921	0.020554	0.022095	0.02829	0.033188	0.033813	0.032776	0.029877	0.027985	0.026215	0.023636	0.024521	0.023666	0.02211	0.021774	0.023163
		620	0.018677	0.020416	0.021835	0.027878	0.032623	0.033173	0.032135	0.029404	0.027542	0.025787	0.023346	0.024307	0.023483	0.02182	0.021622	0.02298
		621	0.018661	0.020294	0.021713	0.027527	0.032059	0.032516	0.03154	0.028961	0.02713	0.025574	0.023071	0.024094	0.023331	0.021698	0.021469	0.022858
		622	0.018646	0.020187	0.02179	0.027328	0.031723	0.032089	0.031067	0.02861	0.02684	0.025375	0.022949	0.023941	0.023239	0.021683	0.021423	0.022842
		623	0.018463	0.020111	0.021637	0.026917	0.031113	0.031479	0.030365	0.028015	0.026474	0.024872	0.022629	0.023682	0.023132	0.021484	0.021393	0.02272
		624	0.018417	0.020081	0.021408	0.026642	0.030624	0.030716	0.029755	0.027512	0.025986	0.024689	0.022415	0.023544	0.022903	0.021408	0.021301	0.022659
		625	0.018448	0.020035	0.021469	0.026443	0.030197	0.030243	0.029282	0.027191	0.025696	0.02449	0.022263	0.023422	0.022781	0.021408	0.021301	0.022781
		626	0.018234	0.019836	0.021286	0.025955	0.029526	0.029541	0.028702	0.026596	0.025269	0.024017	0.021942	0.023178	0.022583	0.021225	0.021042	0.022537
		627	0.018112	0.01973	0.02121	0.025589	0.028961	0.028824	0.02803	0.025986	0.024902	0.023743	0.021683	0.023041	0.022217	0.021027	0.020966	0.022293
		628	0.018051	0.019669	0.021027	0.025299	0.028336	0.028183	0.027359	0.025467	0.024429	0.023376	0.021378	0.02272	0.022034	0.020859	0.020798	0.022308
		629	0.01799	0.019638	0.020874	0.02504	0.027756	0.02771	0.026917	0.025085	0.024139	0.023117	0.02124	0.022583	0.021988	0.020737	0.020844	0.022156
		630	0.01799	0.019531	0.020844	0.02478	0.027344	0.027069	0.026321	0.024643	0.023727	0.022873	0.021133	0.02243	0.021729	0.02063	0.020859	0.022156
		631	0.017929	0.019379	0.02066	0.024384	0.026733	0.026413	0.025711	0.024155	0.023376	0.022446	0.020691	0.022156	0.021576	0.020508	0.020569	0.022049
		632	0.017822	0.019394	0.020584	0.024078	0.026352	0.025833	0.025146	0.023575	0.023087	0.022263	0.020584	0.022003	0.021484	0.020386	0.020538	0.022018
		633	0.017715	0.019318	0.020508	0.023788	0.025711	0.025223	0.024658	0.023148	0.022659	0.021942	0.020477	0.021835	0.021301	0.020264	0.020432	0.021912
		634	0.017685	0.019211	0.020355	0.023438	0.025284	0.024628	0.024033	0.02298	0.022324	0.021713	0.020264	0.021698	0.021149	0.020203	0.02037	0.021774
		635	0.017609	0.019104	0.020325	0.023193	0.024841	0.02417	0.023544	0.022507	0.022095	0.021332	0.019928	0.021484	0.020996	0.020111	0.020233	0.021713
		636	0.017517	0.019165	0.020218	0.022903	0.024368	0.02356	0.023071	0.022125	0.02182	0.021118	0.01976	0.021378	0.020859	0.019943	0.020233	0.021652
		637	0.017532	0.018921	0.020096	0.022568	0.02388	0.023163	0.022629	0.021515	0.021317	0.020844	0.019531	0.021164	0.020798	0.019852	0.020096	0.021606
		638	0.017395	0.018875	0.020035	0.0224	0.023407	0.022614	0.022171	0.021118	0.021057	0.020691	0.019379	0.021072	0.020569	0.019653	0.020004	0.0215
		639	0.017258	0.018738	0.019775	0.022064	0.023041	0.022079	0.021652	0.020721	0.020676	0.020355	0.019135	0.020889	0.020432	0.019531	0.019897	0.021347
		640	0.017166	0.018631	0.019745	0.021759	0.022568	0.021652	0.021271	0.020416	0.020447	0.020081	0.018921	0.02063	0.020187	0.01947	0.01976	0.021255
		641	0.01712	0.018524	0.019653	0.021561	0.022247	0.021225	0.020828	0.020126	0.020233	0.019852	0.018784	0.020554	0.020187	0.019363	0.01973	0.021271
		642	0.017075	0.018478	0.019714	0.021347	0.021866	0.020874	0.020523	0.019897	0.019928	0.019638	0.018661	0.020447	0.019989	0.019348	0.019745	0.021164
		643	0.016968	0.018448	0.019562	0.021118	0.02153	0.020538	0.020187	0.019577	0.01973	0.019547	0.018509	0.020325	0.019958	0.019226	0.019669	0.021103
		644	0.016891	0.018311	0.019211	0.020905	0.021149	0.020126	0.019806	0.019135	0.01947	0.019226	0.018311	0.020187	0.01973	0.019089	0.01947	0.02095
		645	0.016953	0.018265	0.019211	0.020645	0.020935	0.019821	0.019485	0.019012	0.019211	0.019028	0.018143	0.020081	0.019653	0.018967	0.019379	0.020889
		646	0.016693	0.018204	0.019196	0.020584	0.020706	0.01947	0.019135	0.018661	0.019043	0.018906	0.017975	0.019943	0.019562	0.018875	0.019348	0.020905
		647	0.016693	0.018219	0.019196	0.020432	0.020447	0.019241	0.018997	0.018509	0.018982	0.01889	0.018021	0.019928	0.019592	0.018906	0.019348	0.020874
		648	0.016617	0.018082	0.019058	0.020264	0.020126	0.018997	0.018707	0.01828	0.018692	0.018631	0.017868	0.019821	0.01947	0.018753	0.019287	0.020752
		649	0.016541	0.018036	0.019012	0.020065	0.019958	0.018616	0.018387	0.018021	0.018509	0.018463	0.017731	0.019638	0.019302	0.018677	0.01918	0.020721
		650	0.01651	0.018066	0.018845	0.019867	0.019852	0.018524	0.018234	0.017929	0.018433	0.018478	0.017639	0.019699	0.019348	0.018692	0.01918	0.020721
		651	0.016449	0.017883	0.018799	0.01973	0.019455	0.018234	0.017899	0.017776	0.018265	0.018204	0.017456	0.019516	0.019211	0.018585	0.01915	0.020554
		652	0.016327	0.017838	0.018723	0.019608	0.019226	0.018097	0.017685	0.017502	0.018051	0.018066	0.017349	0.019318	0.019119	0.018478	0.01915	0.020523
		653	0.016251	0.017654	0.018692	0.019516	0.019135	0.017776	0.017563	0.017319	0.01796	0.018021	0.017349	0.019196	0.018982	0.018402	0.018921	0.020416
		654	0.016251	0.01767	0.01857	0.019302	0.01889	0.017563	0.017395	0.017136	0.017792	0.017838	0.017212	0.019226	0.018936	0.018402	0.018845	0.02034
		655	0.016205	0.017624	0.018509	0.019241	0.018768	0.017441	0.017242	0.017105	0.0177	0.017807	0.017166	0.01915	0.018875	0.01828	0.01886	0.02034
		656	0.015915	0.017365	0.01825	0.018951	0.018448	0.017151	0.016983	0.016663	0.017426	0.017563	0.016815	0.01886	0.018677	0.018051	0.0186	0.020157
		657	0.015884	0.017319	0.018173	0.018936	0.018265	0.016983	0.016785	0.016479	0.017197	0.017349	0.016693	0.018768	0.018661	0.017929	0.018646	0.020065
		658	0.015961	0.017334	0.018204	0.018829	0.018326	0.016953	0.016708	0.016571	0.017258	0.017441	0.016724	0.018738	0.018738	0.018066	0.01857	0.020142
		659	0.016006	0.017334	0.01828	0.018875	0.018234	0.017029	0.016693	0.016571	0.017334	0.017502	0.016861	0.01886	0.0186	0.018127	0.018661	0.020203
		660	0.015839	0.017303	0.018173	0.018707	0.018051	0.01683	0.016495	0.016357	0.017029	0.017365	0.016739	0.018707	0.018524	0.017975	0.018616	0.02002
		661	0.015793	0.01712	0.018219	0.018646	0.017883	0.016632	0.016388	0.016205	0.017105	0.017227	0.016632	0.018677	0.018402	0.01796	0.018463	0.019897
		662	0.015671	0.01709	0.018005	0.018463	0.017899	0.016418	0.016266	0.016098	0.016953	0.017014	0.016525	0.0186	0.018372	0.017944	0.018387	0.019867
		663	0.01561	0.017105	0.017944	0.018356	0.017807	0.016403	0.016296	0.016144	0.016891	0.01709	0.016449	0.0186	0.018356	0.017883	0.018402	0.019928
		664	0.015518	0.017029	0.017807	0.018295	0.017593	0.016281	0.016129	0.015945	0.016724	0.016891	0.016388	0.018463	0.018158	0.017715	0.01828	0.019806
		665	0.015549	0.017014	0.017807	0.018219	0.01767	0.016159	0.015976	0.015915	0.016769	0.016937	0.016403	0.018494	0.01828	0.017746	0.018265	0.019806
		666	0.015503	0.017059	0.017715	0.01825	0.01741	0.016159	0.015961	0.0159	0.016754	0.016785	0.016251	0.018402	0.01828	0.017715	0.018372	0.01976
		667	0.015427	0.01683	0.017761	0.018234	0.017563	0.016052	0.01593	0.015808	0.016617	0.01683	0.016312	0.018326	0.018204	0.0177	0.018433	0.019714
		668	0.015335	0.016785	0.017654	0.018051	0.017303	0.015869	0.015808	0.015732	0.016556	0.016693	0.016205	0.018295	0.018112	0.017639	0.01825	0.019623
		669	0.015244	0.016678	0.017441	0.018005	0.017197	0.015778	0.015656	0.01561	0.016495	0.016647	0.016098	0.018204	0.017944	0.017517	0.018021	0.019516
		670	0.015381	0.016739	0.017563	0.018021	0.017181	0.015762	0.015778	0.01561	0.016479	0.016663	0.01622	0.018188	0.017975	0.017502	0.018158	0.019592
		671	0.015366	0.016678	0.017471	0.017807	0.01709	0.015854	0.015671	0.015503	0.016495	0.016663	0.016129	0.018188	0.018036	0.017441	0.018021	0.019531
		672	0.015244	0.016602	0.017441	0.017853	0.017059	0.015656	0.015472	0.015503	0.016327	0.016617	0.016068	0.018127	0.017944	0.017487	0.018021	0.019394
		673	0.015182	0.016495	0.017349	0.017624	0.016907	0.015656	0.015472	0.015457	0.016281	0.016602	0.01593	0.018051	0.017807	0.01738	0.017975	0.019501
		674	0.01503	0.016403	0.017273	0.017715	0.016876	0.015579	0.015366	0.015442	0.016144	0.016403	0.015991	0.017944	0.017746	0.017334	0.017899	0.019302
		675	0.014938	0.016342	0.017166	0.017487	0.016754	0.015411	0.015381	0.015244	0.016129	0.016403	0.015839	0.017822	0.017685	0.017136	0.017746	0.019333
		676	0.014893	0.01622	0.017075	0.017441	0.016693	0.015381	0.015228	0.015289	0.016037	0.016296	0.015717	0.017822	0.017639	0.01712	0.017853	0.019196
		677	0.014755	0.01619	0.017029	0.017349	0.016602	0.015244	0.015167	0.015045	0.015945	0.016068	0.015625	0.0177	0.017487	0.01709	0.017792	0.019073
		678	0.014816	0.016113	0.017044	0.017349	0.016602	0.015167	0.015137	0.015091	0.016006	0.016068	0.015686	0.017761	0.017517	0.016998	0.017685	0.019196
		679	0.014709	0.016113	0.016983	0.01738	0.016556	0.015106	0.01503	0.014999	0.016083	0.016052	0.015564	0.017883	0.017471	0.017014	0.017654	0.019043
		680	0.014664	0.016083	0.016922	0.017273	0.016541	0.015106	0.015045	0.014969	0.015945	0.016083	0.01561	0.0177	0.017456	0.016983	0.017685	0.019165
		681	0.014557	0.015976	0.016891	0.01712	0.016373	0.01506	0.014893	0.014862	0.015747	0.01593	0.015472	0.017548	0.017426	0.016846	0.017563	0.019104
		682	0.014542	0.015869	0.016724	0.017075	0.016251	0.015015	0.014862	0.014786	0.015686	0.015854	0.015457	0.017487	0.017334	0.016739	0.017471	0.018951
		683	0.014389	0.015884	0.016678	0.01712	0.01622	0.014969	0.014816	0.014847	0.015625	0.015854	0.015411	0.017456	0.017303	0.016785	0.01738	0.018921
		684	0.014511	0.015808	0.016647	0.017029	0.016296	0.014908	0.014786	0.01474	0.015625	0.015839	0.015381	0.017471	0.017288	0.0168	0.017395	0.018875
		685	0.014313	0.01564	0.016495	0.016907	0.016129	0.014786	0.014709	0.014679	0.015564	0.015854	0.015198	0.017319	0.017227	0.016647	0.017288	0.018768
		686	0.014221	0.01561	0.016373	0.01683	0.016006	0.014648	0.014679	0.014542	0.015442	0.01564	0.015106	0.017212	0.017044	0.016602	0.017181	0.018677
		687	0.014191	0.015549	0.016434	0.016769	0.016052	0.014618	0.014511	0.014511	0.015427	0.015671	0.015121	0.017181	0.01712	0.016663	0.017151	0.018738
		688	0.014252	0.01561	0.016449	0.016861	0.016083	0.014725	0.014709	0.014587	0.015488	0.015686	0.015167	0.017212	0.017181	0.016632	0.017242	0.018692
		689	0.014175	0.01561	0.016403	0.016785	0.016037	0.014603	0.014572	0.014648	0.015411	0.015579	0.015137	0.017242	0.017075	0.016602	0.017197	0.018661
		690	0.014114	0.015503	0.016312	0.016602	0.015884	0.014572	0.01445	0.014389	0.015457	0.015564	0.01506	0.017151	0.016998	0.016647	0.01709	0.018539
		691	0.013977	0.01532	0.016129	0.016541	0.015839	0.014389	0.014328	0.014297	0.015137	0.015427	0.014908	0.017059	0.016876	0.016418	0.017059	0.018463
		692	0.014008	0.015503	0.016251	0.016617	0.01593	0.014542	0.014481	0.014496	0.015289	0.015518	0.015076	0.017105	0.016968	0.016464	0.017075	0.01857
		693	0.013992	0.015335	0.016083	0.016602	0.015701	0.014374	0.014282	0.014359	0.015182	0.015457	0.014893	0.016998	0.01683	0.016312	0.016983	0.018463
		694	0.013809	0.015152	0.016037	0.016327	0.01564	0.014328	0.014191	0.014252	0.01506	0.01535	0.014832	0.016891	0.016769	0.016342	0.016907	0.018326
		695	0.013779	0.015137	0.016068	0.016327	0.01561	0.014313	0.01413	0.014206	0.015137	0.015442	0.014877	0.016846	0.016739	0.016342	0.016876	0.018326
		696	0.013779	0.015137	0.016083	0.016312	0.01564	0.014359	0.014069	0.014221	0.01506	0.015274	0.014709	0.016861	0.016724	0.016205	0.016846	0.018295
		697	0.013733	0.01506	0.016037	0.016266	0.015579	0.01416	0.014145	0.014206	0.014954	0.015259	0.014679	0.016815	0.016754	0.016266	0.016861	0.018219
		698	0.013657	0.014999	0.015915	0.016144	0.015427	0.01416	0.014114	0.014084	0.014999	0.015305	0.014648	0.016769	0.016495	0.016174	0.016739	0.018158
		699	0.013611	0.01506	0.015854	0.01619	0.015503	0.014175	0.013931	0.014114	0.014908	0.015213	0.014694	0.016708	0.016708	0.016083	0.016785	0.018158
		700	0.013535	0.014938	0.015732	0.016129	0.015427	0.014069	0.013931	0.013962	0.014862	0.015106	0.014618	0.016632	0.016617	0.016022	0.016708	0.018097
		701	0.01355	0.014923	0.015793	0.016159	0.015411	0.014084	0.014008	0.013947	0.014847	0.015091	0.014572	0.016678	0.016464	0.016022	0.016663	0.018112
		702	0.01355	0.014832	0.0159	0.016144	0.015335	0.014084	0.013947	0.014069	0.014816	0.015091	0.014587	0.016617	0.016556	0.016037	0.016678	0.018097
		703	0.013382	0.014801	0.015594	0.015961	0.015274	0.013931	0.01387	0.013855	0.01474	0.014877	0.01445	0.016556	0.016388	0.015915	0.016541	0.017975
		704	0.013351	0.014786	0.015488	0.015976	0.015152	0.01384	0.013748	0.013763	0.014725	0.014893	0.014374	0.016403	0.016251	0.015869	0.016495	0.017929
		705	0.013367	0.014648	0.015503	0.015762	0.015045	0.013794	0.013748	0.013779	0.014694	0.014832	0.014343	0.016495	0.016312	0.0159	0.016464	0.017944
		706	0.013245	0.014618	0.015472	0.015808	0.015076	0.01384	0.013718	0.013824	0.014603	0.014923	0.014359	0.01651	0.016281	0.015732	0.016464	0.017868
		707	0.013168	0.014465	0.015396	0.015686	0.014984	0.013702	0.013641	0.013641	0.014511	0.01474	0.014297	0.016342	0.016144	0.015686	0.016373	0.017792
		708	0.013107	0.014481	0.015335	0.01564	0.014923	0.013702	0.013611	0.013596	0.01442	0.014648	0.014236	0.016342	0.016129	0.015717	0.016342	0.017792
		709	0.013229	0.014481	0.015335	0.015656	0.014923	0.013763	0.01355	0.013626	0.014481	0.014801	0.014221	0.016327	0.016129	0.015747	0.016403	0.017792
		710	0.012924	0.014359	0.015091	0.015503	0.014709	0.01355	0.013397	0.013489	0.014465	0.014557	0.014069	0.01622	0.016083	0.01564	0.01622	0.017639
		711	0.013	0.01445	0.015244	0.015488	0.014938	0.013519	0.013474	0.013489	0.014374	0.014603	0.014099	0.016266	0.016113	0.01561	0.016312	0.01767
		712	0.012894	0.014297	0.01506	0.015427	0.014771	0.013443	0.013412	0.013504	0.014267	0.014572	0.014114	0.016174	0.015976	0.015579	0.016144	0.017563
		713	0.012772	0.014267	0.014999	0.015289	0.014664	0.013336	0.013351	0.013351	0.014236	0.014465	0.013992	0.016022	0.01593	0.015442	0.016083	0.017532
		714	0.012741	0.014099	0.014954	0.015259	0.014572	0.013336	0.01329	0.013367	0.014191	0.014404	0.013947	0.016037	0.015839	0.015427	0.016068	0.017517
		715	0.012756	0.014099	0.014984	0.015244	0.014587	0.013336	0.013275	0.013336	0.014114	0.01442	0.014008	0.016052	0.0159	0.015442	0.016098	0.017502
		716	0.012558	0.014038	0.014923	0.015366	0.014633	0.013321	0.013306	0.013336	0.01416	0.014404	0.013992	0.016052	0.015823	0.015366	0.016037	0.017563
		717	0.012497	0.013916	0.014908	0.015213	0.014511	0.013306	0.013199	0.013275	0.014053	0.014343	0.013992	0.015991	0.015808	0.015381	0.015976	0.017426
		718	0.012497	0.013962	0.014771	0.015106	0.014481	0.013199	0.013245	0.013184	0.014084	0.014313	0.013885	0.015945	0.015869	0.015274	0.0159	0.01738
		719	0.012482	0.013931	0.014725	0.015091	0.01442	0.013153	0.013229	0.013184	0.013931	0.014328	0.01387	0.015869	0.015823	0.015305	0.01593	0.017395
		720	0.01236	0.013748	0.014679	0.014984	0.014328	0.013077	0.013092	0.013077	0.013962	0.014191	0.013763	0.015778	0.015686	0.015259	0.015884	0.017303
		721	0.012314	0.013641	0.014526	0.014847	0.014206	0.01297	0.013046	0.013	0.013824	0.014053	0.013672	0.015808	0.015564	0.015137	0.015808	0.017227
		722	0.012177	0.013474	0.01442	0.014801	0.014191	0.012909	0.012909	0.01297	0.013794	0.014069	0.013672	0.015686	0.015564	0.015167	0.015823	0.017212
		723	0.012253	0.013672	0.014374	0.014801	0.014114	0.012817	0.012878	0.012955	0.013718	0.014084	0.01358	0.01561	0.015579	0.014999	0.015869	0.017288
		724	0.0121	0.013535	0.014374	0.014694	0.014038	0.012848	0.012848	0.012894	0.013748	0.014084	0.013641	0.01561	0.015488	0.014999	0.015793	0.017075
		725	0.012131	0.013367	0.014359	0.014694	0.014099	0.012894	0.012878	0.012909	0.013733	0.014008	0.013611	0.015747	0.015488	0.01503	0.015747	0.017136
		726	0.012054	0.013443	0.014313	0.014709	0.014145	0.012863	0.012756	0.012939	0.013702	0.014008	0.013565	0.015579	0.015411	0.01506	0.015671	0.017044
		727	0.011948	0.013336	0.014221	0.014526	0.014023	0.012787	0.012787	0.012817	0.013687	0.013947	0.013474	0.015533	0.015427	0.014877	0.01561	0.017014
		728	0.011902	0.01329	0.014191	0.014496	0.014008	0.012756	0.012741	0.012741	0.013626	0.013809	0.013443	0.01561	0.015366	0.014908	0.01561	0.017059
		729	0.011887	0.013245	0.014084	0.01445	0.013931	0.012711	0.012741	0.012726	0.01358	0.013901	0.013412	0.015518	0.015366	0.014938	0.015579	0.016953
		730	0.011765	0.013214	0.014023	0.014343	0.013763	0.012619	0.012665	0.01265	0.01355	0.01384	0.013367	0.015457	0.015305	0.014877	0.015488	0.016953
		731	0.011703	0.013184	0.013947	0.014359	0.013885	0.012619	0.012634	0.012619	0.01355	0.013824	0.013367	0.015442	0.01532	0.014908	0.015564	0.016953
		732	0.011795	0.013092	0.013947	0.014282	0.013702	0.012558	0.012543	0.012573	0.013504	0.013779	0.013245	0.015335	0.015213	0.014771	0.015381	0.016861
		733	0.011566	0.013092	0.014053	0.014297	0.013763	0.012604	0.012604	0.012665	0.01355	0.013718	0.013351	0.015411	0.01532	0.014893	0.015472	0.016876
		734	0.011536	0.01297	0.013977	0.014236	0.013702	0.012589	0.012543	0.012512	0.013474	0.013672	0.013336	0.01535	0.015213	0.014786	0.015472	0.01683
		735	0.011505	0.012848	0.013855	0.014099	0.013596	0.012604	0.012482	0.012527	0.013428	0.013718	0.01326	0.015366	0.015167	0.014771	0.015442	0.016846
		736	0.011353	0.012726	0.013672	0.014099	0.013519	0.01239	0.012466	0.012558	0.013367	0.013626	0.013138	0.015244	0.015076	0.014694	0.01535	0.016724
		737	0.011444	0.012863	0.013672	0.014175	0.013504	0.012436	0.012405	0.012466	0.013382	0.013718	0.013184	0.015228	0.015106	0.014664	0.015335	0.0168
		738	0.011276	0.012711	0.013535	0.013779	0.013458	0.012405	0.012299	0.012329	0.013245	0.013519	0.013016	0.015228	0.015015	0.014664	0.015289	0.016678
		739	0.011215	0.012817	0.013565	0.013931	0.013489	0.01236	0.012314	0.012482	0.013367	0.013519	0.013153	0.015228	0.014984	0.014664	0.015213	0.016693
		740	0.011185	0.01265	0.013519	0.013855	0.013412	0.012329	0.012222	0.012375	0.013245	0.013504	0.013092	0.01506	0.01506	0.014618	0.015259	0.016617
		741	0.011139	0.012512	0.013458	0.013824	0.013306	0.012222	0.012207	0.012299	0.013184	0.013458	0.013016	0.015045	0.015106	0.014496	0.015244	0.016647
		742	0.011093	0.012527	0.013351	0.013748	0.01326	0.012207	0.012222	0.012329	0.013153	0.013428	0.012909	0.015045	0.015015	0.014481	0.015244	0.016586
		743	0.011047	0.012558	0.013336	0.013702	0.01329	0.012253	0.012268	0.012329	0.01326	0.013428	0.013	0.01506	0.014969	0.014557	0.015289	0.016602
		744	0.010895	0.012314	0.013214	0.013519	0.013123	0.012115	0.012146	0.012192	0.013062	0.013321	0.012894	0.014954	0.014877	0.014404	0.015091	0.016479
		745	0.010757	0.012222	0.013077	0.013321	0.013	0.011856	0.012009	0.012054	0.012863	0.013123	0.012787	0.014862	0.014709	0.014313	0.014908	0.016388
		746	0.010818	0.012222	0.013275	0.013474	0.013046	0.012024	0.01207	0.012222	0.01297	0.013214	0.012863	0.014893	0.014771	0.014542	0.014954	0.016449
		747	0.010788	0.012115	0.013016	0.013306	0.013031	0.011948	0.011948	0.01207	0.012878	0.013138	0.012817	0.014786	0.014648	0.014343	0.014908	0.016357
		748	0.010498	0.012054	0.012909	0.013367	0.012909	0.012024	0.011841	0.011978	0.012955	0.013138	0.01268	0.014786	0.014694	0.014252	0.014832	0.016312
		749	0.010651	0.012146	0.012985	0.013351	0.012848	0.011902	0.011963	0.012009	0.012955	0.013107	0.012665	0.014862	0.014786	0.014282	0.014923	0.016342
		750	0.010666	0.012192	0.013168	0.013474	0.012894	0.011948	0.011993	0.012009	0.012924	0.013123	0.012772	0.014862	0.014771	0.014343	0.014938	0.016449
		751	0.010559	0.012054	0.012863	0.013336	0.012848	0.011856	0.011887	0.011932	0.012817	0.013	0.01268	0.014709	0.014648	0.014175	0.014801	0.016296
		752	0.010437	0.011642	0.012695	0.013046	0.012756	0.011734	0.011749	0.01181	0.012711	0.013	0.012527	0.014572	0.014435	0.014069	0.014755	0.016174
		753	0.010361	0.011719	0.012527	0.013046	0.012589	0.011703	0.011673	0.011795	0.012665	0.012894	0.012497	0.014664	0.01445	0.014023	0.014709	0.016113
		754	0.010437	0.011765	0.012726	0.013031	0.01268	0.011719	0.01178	0.011887	0.012711	0.012955	0.012589	0.014664	0.014465	0.01416	0.014786	0.016159
		755	0.010391	0.011765	0.012405	0.013077	0.012512	0.011673	0.011719	0.011795	0.012726	0.012894	0.012497	0.014587	0.014465	0.013916	0.014877	0.016129
		756	0.010468	0.011871	0.012741	0.013092	0.012741	0.011765	0.011871	0.011948	0.012848	0.013123	0.01268	0.014786	0.014633	0.014252	0.014923	0.016251
		757	0.010178	0.011551	0.012482	0.012894	0.012527	0.01152	0.011627	0.011749	0.012619	0.012772	0.01239	0.014496	0.014374	0.014008	0.014725	0.016006
		758	0.010071	0.011475	0.012314	0.012695	0.01239	0.011475	0.01152	0.011612	0.012268	0.012741	0.012268	0.014404	0.014343	0.013947	0.014557	0.0159
		759	0.010162	0.011581	0.012375	0.012817	0.012436	0.011612	0.011642	0.011688	0.012497	0.012848	0.012421	0.014496	0.01442	0.013916	0.014587	0.016068
		760	0.010101	0.011475	0.01239	0.012772	0.012527	0.011505	0.011551	0.011642	0.012527	0.012756	0.012329	0.014481	0.014313	0.013885	0.014618	0.016022
		761	0.009964	0.011383	0.012207	0.012466	0.012268	0.011307	0.011368	0.011444	0.012375	0.012573	0.012146	0.014206	0.014053	0.013641	0.014328	0.015686
		762	0.009888	0.011246	0.012161	0.012512	0.012131	0.0112	0.011337	0.011429	0.012329	0.012695	0.012131	0.014206	0.013962	0.013626	0.014282	0.015732
		763	0.009903	0.011154	0.012024	0.012436	0.0121	0.011337	0.011353	0.011444	0.012283	0.01265	0.012131	0.014206	0.014023	0.013596	0.014343	0.015732
		764	0.009933	0.01123	0.012131	0.012466	0.012177	0.011353	0.011414	0.01149	0.012344	0.012726	0.012146	0.014221	0.014099	0.013733	0.014359	0.015778
		765	0.009689	0.011063	0.011932	0.012329	0.012115	0.011124	0.011261	0.011383	0.012192	0.012466	0.012039	0.014053	0.013962	0.01358	0.014236	0.01564
		766	0.00975	0.010986	0.011963	0.012344	0.012085	0.011108	0.011276	0.011414	0.012207	0.012405	0.012039	0.014114	0.013901	0.01355	0.014252	0.01561
		767	0.009735	0.010956	0.011917	0.012238	0.012085	0.011078	0.011276	0.011353	0.012115	0.012405	0.012039	0.014069	0.013947	0.01358	0.014175	0.015564
		768	0.009567	0.010895	0.011719	0.0121	0.011917	0.011047	0.0112	0.011292	0.012115	0.012329	0.011978	0.014038	0.013809	0.013474	0.014191	0.015579
		769	0.009598	0.010956	0.01181	0.012131	0.011932	0.011078	0.011215	0.011368	0.012177	0.012375	0.011932	0.014069	0.01387	0.013519	0.014221	0.015686
		770	0.00943	0.010803	0.011612	0.011978	0.011871	0.010864	0.011047	0.011261	0.0121	0.012299	0.011856	0.013855	0.013779	0.013351	0.014069	0.015549
		771	0.009491	0.010773	0.011673	0.012039	0.011795	0.011032	0.011093	0.011215	0.012115	0.012283	0.011917	0.013916	0.013809	0.013428	0.014145	0.015488
		772	0.009445	0.010773	0.011581	0.012039	0.011765	0.010956	0.011063	0.011169	0.012024	0.012283	0.01181	0.013885	0.013763	0.013412	0.01416	0.015472
		773	0.009308	0.010681	0.01149	0.011902	0.011734	0.010895	0.011017	0.011063	0.01207	0.012283	0.01181	0.013885	0.013763	0.013336	0.014023	0.015427
		774	0.009186	0.010605	0.011414	0.011871	0.011612	0.010925	0.010941	0.011063	0.011887	0.012177	0.011719	0.013748	0.013718	0.013336	0.013947	0.01535
		775	0.009384	0.010635	0.011398	0.011856	0.011719	0.01091	0.010986	0.011108	0.011978	0.012192	0.011795	0.013824	0.013718	0.013443	0.014023	0.015427
		776	0.009094	0.010406	0.011307	0.011688	0.011536	0.010803	0.010834	0.010956	0.011856	0.012115	0.011734	0.013748	0.013611	0.013229	0.013947	0.015305
		777	0.009048	0.010468	0.01123	0.011642	0.011536	0.010696	0.010849	0.011002	0.01181	0.012039	0.011627	0.013702	0.013565	0.013214	0.01387	0.015213
		778	0.009003	0.010422	0.01123	0.011627	0.011459	0.010605	0.010803	0.01088	0.011719	0.012039	0.011658	0.013748	0.01355	0.013138	0.01384	0.015198
		779	0.009125	0.010406	0.011246	0.011673	0.011444	0.010773	0.010895	0.011032	0.011826	0.012085	0.011703	0.013794	0.013535	0.013229	0.01387	0.015289
		780	0.008957	0.0103	0.011093	0.011536	0.011383	0.010681	0.010696	0.010849	0.011719	0.011948	0.011566	0.013565	0.013519	0.013077	0.013748	0.015213
		781	0.008957	0.010269	0.011093	0.011475	0.011322	0.010651	0.010757	0.010849	0.011719	0.011978	0.011612	0.01358	0.013474	0.013107	0.01387	0.015213
		782	0.008911	0.010193	0.011017	0.01149	0.011353	0.010559	0.010727	0.011032	0.011734	0.011963	0.01152	0.013596	0.013443	0.013062	0.01387	0.015228
		783	0.00882	0.010132	0.010895	0.011322	0.0112	0.010559	0.010651	0.010803	0.011673	0.011917	0.01149	0.01358	0.013489	0.013077	0.013687	0.015152
		784	0.008667	0.010025	0.010849	0.011261	0.011185	0.010498	0.01062	0.010712	0.011551	0.01181	0.011475	0.013504	0.013412	0.012924	0.013641	0.015152
		785	0.008728	0.01001	0.011002	0.011322	0.01123	0.010437	0.01062	0.010773	0.011597	0.011856	0.011429	0.013519	0.013382	0.012985	0.013672	0.01506
		786	0.008514	0.009811	0.010635	0.011093	0.011002	0.010345	0.010376	0.01059	0.011414	0.011688	0.011292	0.013351	0.013275	0.012833	0.01355	0.014969
		787	0.008575	0.009872	0.010742	0.011154	0.011108	0.010437	0.010529	0.010696	0.011536	0.011856	0.011368	0.013412	0.013306	0.012833	0.013641	0.014969
		788	0.008545	0.009857	0.010696	0.011169	0.011078	0.010345	0.010498	0.010635	0.01149	0.01181	0.011307	0.013382	0.013306	0.012939	0.01358	0.014984
		789	0.008698	0.009827	0.010727	0.01123	0.011063	0.010376	0.010559	0.010757	0.01152	0.011795	0.011337	0.013443	0.013351	0.012924	0.013657	0.015015
		790	0.008484	0.009811	0.010635	0.011124	0.010971	0.010406	0.010513	0.010666	0.01149	0.011719	0.011307	0.013397	0.013351	0.012939	0.013596	0.014969
		791	0.008438	0.009781	0.01062	0.011108	0.010971	0.010391	0.010544	0.010666	0.011505	0.01178	0.011353	0.013443	0.013351	0.012924	0.013596	0.015045
		792	0.008408	0.009552	0.010605	0.011002	0.010757	0.010315	0.010437	0.01059	0.011505	0.011688	0.011276	0.013351	0.01329	0.012833	0.01358	0.014923
		793	0.008286	0.009674	0.010498	0.010986	0.010849	0.010284	0.010468	0.010574	0.011414	0.011673	0.011276	0.013306	0.013229	0.012787	0.013458	0.014893
		794	0.008408	0.009827	0.01059	0.011017	0.010895	0.010361	0.010483	0.010635	0.011551	0.011703	0.011429	0.013397	0.013321	0.012909	0.013596	0.01503
		795	0.008255	0.009552	0.010452	0.010895	0.010834	0.010162	0.010284	0.010559	0.011429	0.011597	0.011292	0.013245	0.013229	0.012726	0.013489	0.014862
		796	0.00827	0.009537	0.010406	0.010941	0.010773	0.010117	0.0103	0.010513	0.011353	0.011597	0.011215	0.01329	0.013184	0.012756	0.013443	0.014816
		797	0.008163	0.009506	0.010345	0.010803	0.010742	0.010132	0.0103	0.010452	0.011383	0.011551	0.0112	0.013245	0.013138	0.012741	0.013443	0.014816
		798	0.008118	0.009491	0.010284	0.010803	0.01062	0.01004	0.010345	0.010437	0.011246	0.011536	0.011154	0.01326	0.013107	0.012726	0.013382	0.014801
		799	0.008118	0.009537	0.0103	0.010834	0.010788	0.010147	0.010361	0.010452	0.011307	0.011551	0.011169	0.01329	0.013138	0.01268	0.013535	0.014801
		800	0.00795	0.009262	0.010117	0.010529	0.010529	0.009949	0.010101	0.010254	0.011108	0.011383	0.011017	0.013092	0.012985	0.012604	0.013321	0.014664
		751	0.004	0.006	0.014	0.015	0.018	0.012	0.012
		752	0.004	0.006	0.014	0.016	0.019	0.012	0.012
		753	0.004	0.005	0.014	0.015	0.019	0.012	0.012
		754	0.004	0.005	0.014	0.015	0.019	0.012	0.012
		755	0.004	0.005	0.013	0.015	0.018	0.012	0.012
		756	0.004	0.005	0.013	0.015	0.018	0.012	0.012
		757	0.004	0.005	0.013	0.015	0.018	0.012	0.012
		758	0.004	0.005	0.013	0.015	0.018	0.011	0.012
		759	0.003	0.004	0.013	0.015	0.018	0.011	0.012
		760	0.004	0.005	0.014	0.015	0.018	0.012	0.012
		761	0.004	0.005	0.013	0.015	0.018	0.012	0.012
		762	0.003	0.005	0.013	0.015	0.018	0.011	0.012
		763	0.003	0.004	0.013	0.015	0.018	0.011	0.012
		764	0.003	0.004	0.013	0.015	0.018	0.011	0.012
		765	0.003	0.004	0.013	0.015	0.018	0.011	0.012
		766	0.003	0.004	0.013	0.015	0.018	0.011	0.012
		767	0.003	0.004	0.013	0.014	0.017	0.011	0.012
		768	0.003	0.004	0.013	0.014	0.018	0.011	0.012
		769	0.003	0.004	0.013	0.014	0.018	0.011	0.011
		770	0.003	0.004	0.013	0.014	0.018	0.011	0.011
		771	0.003	0.004	0.013	0.014	0.017	0.011	0.012
		772	0.002	0.004	0.013	0.014	0.017	0.011	0.012
		773	0.002	0.004	0.012	0.014	0.017	0.011	0.012
		774	0.002	0.004	0.012	0.014	0.017	0.011	0.011
		775	0.002	0.003	0.012	0.014	0.017	0.011	0.011
		776	0.002	0.003	0.013	0.014	0.017	0.011	0.011
		777	0.002	0.003	0.012	0.014	0.017	0.011	0.011
		778	0.002	0.003	0.012	0.014	0.017	0.01	0.011
		779	0.002	0.003	0.012	0.014	0.017	0.01	0.011
		780	0.002	0.003	0.012	0.014	0.017	0.01	0.011
		781	0.002	0.003	0.012	0.014	0.017	0.01	0.011
		782	0.002	0.003	0.012	0.014	0.017	0.01	0.011
		783	0.001	0.003	0.012	0.014	0.017	0.01	0.011
		784	0.001	0.003	0.012	0.014	0.017	0.01	0.011
		785	0.001	0.003	0.012	0.013	0.017	0.01	0.011
		786	0.001	0.003	0.012	0.014	0.017	0.01	0.011
		787	0.001	0.003	0.012	0.014	0.017	0.01	0.01
		788	0.001	0.003	0.012	0.014	0.016	0.01	0.01
		789	0.001	0.003	0.012	0.013	0.016	0.01	0.01
		790	0.001	0.002	0.012	0.013	0.016	0.01	0.01
		791	0.001	0.002	0.012	0.013	0.016	0.01	0.01
		792	0.001	0.002	0.012	0.013	0.016	0.01	0.01
		793	0.001	0.002	0.012	0.013	0.016	0.009	0.01
		794	0.001	0.002	0.012	0.013	0.016	0.01	0.01
		795	0.001	0.002	0.012	0.013	0.016	0.01	0.01
		796	0.001	0.002	0.012	0.013	0.016	0.009	0.01
		797	0.001	0.002	0.011	0.013	0.016	0.009	0.01
		798	0.001	0.002	0.011	0.013	0.016	0.009	0.01
		799	0	0.002	0.011	0.013	0.016	0.009	0.01
		800	0	0.002	0.011	0.013	0.016	0.009	0.01
			0	0.002	0.011	0.013	0.016	0.009	0.01
			0	0.001	0.011	0.013	0.016	0.009	0.01
			0	0.001	0.011	0.013	0.015	0.009	0.01
			0	0.001	0.011	0.013	0.015	0.009	0.009
			0	0.001	0.011	0.012	0.015	0.009	0.009
			0	0.001	0.011	0.012	0.015	0.009	0.009
			-0.001	0.001	0.011	0.012	0.015	0.009	0.009
			0	0.001	0.011	0.012	0.015	0.009	0.009
			-0.001	0.001	0.011	0.012	0.015	0.008	0.009
			-0.001	0.001	0.01	0.012	0.015	0.008	0.009
			0	0.001	0.011	0.012	0.015	0.009	0.009
			0	0.001	0.011	0.012	0.015	0.008	0.009
			-0.001	0.001	0.011	0.012	0.015	0.008	0.009
			-0.001	0.001	0.01	0.012	0.015	0.008	0.009
			-0.001	0.001	0.01	0.011	0.015	0.008	0.009
			-0.001	0.001	0.01	0.011	0.015	0.008	0.009
			-0.001	0	0.01	0.011	0.014	0.008	0.009
			-0.001	0	0.01	0.011	0.015	0.008	0.009
			-0.001	0	0.01	0.011	0.014	0.008	0.008
			-0.001	0	0.01	0.011	0.014	0.008	0.008
			-0.001	0	0.01	0.011	0.014	0.008	0.008
			-0.001	0	0.01	0.011	0.014	0.008	0.008
			-0.001	0	0.01	0.011	0.014	0.008	0.008
			-0.001	0	0.01	0.011	0.014	0.008	0.008
			-0.001	0	0.01	0.011	0.014	0.008	0.008
			-0.001	0	0.01	0.011	0.014	0.008	0.008
			-0.001	0	0.01	0.011	0.014	0.008	0.008
			-0.001	0	0.01	0.011	0.014	0.007	0.008
			-0.001	0	0.01	0.011	0.014	0.007	0.008
			-0.001	0	0.01	0.011	0.014	0.007	0.008
			-0.001	0	0.01	0.011	0.014	0.007	0.008
			-0.001	0	0.01	0.011	0.014	0.007	0.008
			-0.002	0	0.01	0.01	0.014	0.007	0.008
			-0.002	0	0.01	0.01	0.014	0.007	0.008
			-0.002	0	0.01	0.01	0.013	0.007	0.008
			-0.002	0	0.01	0.01	0.013	0.007	0.008
			-0.002	-0.001	0.01	0.01	0.013	0.006	0.007
			-0.002	-0.001	0.009	0.01	0.013	0.006	0.007
			-0.002	-0.001	0.009	0.01	0.013	0.006	0.007
			-0.002	-0.001	0.01	0.01	0.013	0.006	0.007
			-0.002	-0.001	0.009	0.01	0.013	0.006	0.007
			-0.002	-0.001	0.009	0.009	0.013	0.006	0.007
			-0.002	-0.001	0.009	0.01	0.013	0.006	0.007
			-0.002	-0.001	0.009	0.01	0.013	0.006	0.007
			-0.002	-0.001	0.009	0.01	0.013	0.006	0.007
			-0.002	-0.001	0.009	0.009	0.012	0.006	0.007
			-0.002	-0.001	0.009	0.009	0.012	0.006	0.007
			-0.002	-0.001	0.009	0.009	0.012	0.006	0.007
			-0.002	-0.001	0.009	0.009	0.012	0.006	0.006
			-0.003	-0.001	0.009	0.009	0.012	0.006	0.006
			-0.003	-0.001	0.009	0.009	0.012	0.005	0.006
			-0.003	-0.001	0.009	0.009	0.012	0.006	0.006
			-0.003	-0.001	0.009	0.009	0.012	0.005	0.006
			-0.003	-0.001	0.009	0.009	0.012	0.005	0.006
			-0.003	-0.002	0.009	0.009	0.012	0.005	0.006
			-0.003	-0.002	0.009	0.009	0.012	0.005	0.006
			-0.003	-0.002	0.009	0.009	0.012	0.005	0.006
			-0.003	-0.002	0.009	0.008	0.012	0.005	0.006
			-0.003	-0.002	0.009	0.008	0.011	0.005	0.006
			-0.003	-0.001	0.009	0.008	0.012	0.005	0.006
			-0.003	-0.002	0.009	0.008	0.012	0.005	0.006
			-0.003	-0.002	0.009	0.008	0.012	0.005	0.006
			-0.003	-0.002	0.009	0.008	0.011	0.005	0.006
			-0.003	-0.002	0.008	0.008	0.011	0.005	0.005
			-0.004	-0.002	0.008	0.008	0.011	0.004	0.005
			-0.003	-0.002	0.008	0.008	0.011	0.005	0.005
			-0.003	-0.002	0.009	0.008	0.011	0.005	0.005
			-0.003	-0.002	0.008	0.008	0.011	0.005	0.005
			-0.003	-0.002	0.008	0.008	0.011	0.005	0.005
			-0.004	-0.002	0.008	0.007	0.011	0.004	0.005
			-0.004	-0.002	0.008	0.007	0.01	0.004	0.005
			-0.004	-0.002	0.008	0.007	0.01	0.004	0.005
			-0.003	-0.002	0.008	0.007	0.011	0.004	0.005
			-0.004	-0.003	0.008	0.007	0.011	0.004	0.005
			-0.004	-0.002	0.008	0.007	0.01	0.004	0.005
			-0.004	-0.003	0.008	0.007	0.01	0.003	0.004
			-0.004	-0.003	0.008	0.006	0.01	0.004	0.004
			-0.004	-0.003	0.008	0.006	0.01	0.004	0.004
			-0.004	-0.003	0.008	0.007	0.01	0.003	0.004
			-0.004	-0.003	0.008	0.007	0.01	0.003	0.004
			-0.004	-0.003	0.008	0.006	0.01	0.003	0.004
			-0.004	-0.003	0.008	0.006	0.009	0.003	0.004
			-0.004	-0.003	0.008	0.006	0.009	0.003	0.004
			-0.004	-0.003	0.008	0.006	0.009	0.003	0.004
			-0.004	-0.003	0.008	0.006	0.009	0.003	0.004
			-0.004	-0.003	0.008	0.006	0.009	0.003	0.004
			-0.004	-0.003	0.007	0.006	0.009	0.003	0.003
			-0.004	-0.003	0.007	0.006	0.009	0.003	0.003
			-0.004	-0.003	0.007	0.006	0.009	0.002	0.003
			-0.004	-0.003	0.007	0.006	0.009	0.003	0.003
			-0.004	-0.003	0.007	0.006	0.009	0.002	0.003
			-0.004	-0.003	0.007	0.005	0.009	0.002	0.003
			-0.005	-0.003	0.007	0.005	0.009	0.002	0.003
			-0.005	-0.003	0.007	0.005	0.009	0.002	0.003
			-0.005	-0.003	0.007	0.005	0.009	0.002	0.003
			-0.005	-0.003	0.007	0.005	0.008	0.002	0.003
			-0.005	-0.003	0.007	0.005	0.008	0.002	0.003
			-0.005	-0.003	0.007	0.005	0.008	0.002	0.003
			-0.005	-0.004	0.007	0.005	0.008	0.002	0.003
			-0.005	-0.004	0.006	0.005	0.008	0.002	0.002
			-0.005	-0.004	0.007	0.005	0.008	0.002	0.002
			-0.005	-0.004	0.007	0.005	0.008	0.002	0.002
			-0.005	-0.004	0.007	0.005	0.008	0.002	0.002
			-0.005	-0.003	0.007	0.005	0.008	0.002	0.002
			-0.005	-0.003	0.007	0.005	0.008	0.002	0.002
			-0.005	-0.004	0.007	0.005	0.008	0.002	0.002
			-0.005	-0.004	0.007	0.005	0.008	0.002	0.002
			-0.005	-0.004	0.007	0.004	0.008	0.001	0.002
			-0.005	-0.004	0.007	0.004	0.008	0.001	0.002
			-0.004	-0.004	0.007	0.004	0.008	0.001	0.002
			-0.005	-0.004	0.007	0.004	0.008	0.001	0.002
			-0.005	-0.004	0.006	0.004	0.008	0.001	0.002
			-0.005	-0.004	0.006	0.004	0.007	0.001	0.001
			-0.005	-0.004	0.006	0.004	0.007	0.001	0.002
			-0.005	-0.004	0.007	0.004	0.007	0.001	0.002
			-0.005	-0.004	0.006	0.004	0.007	0.001	0.001
			-0.005	-0.004	0.006	0.004	0.007	0.001	0.001
			-0.005	-0.004	0.006	0.004	0.007	0.001	0.001
			-0.005	-0.004	0.006	0.004	0.007	0.001	0.001
			-0.005	-0.004	0.006	0.004	0.007	0.001	0.001
			-0.005	-0.004	0.006	0.004	0.007	0.001	0.002
			-0.005	-0.004	0.006	0.004	0.007	0.001	0.001
			-0.005	-0.004	0.006	0.003	0.007	0	0.001
			-0.005	-0.004	0.006	0.003	0.007	0	0.001
			-0.005	-0.004	0.006	0.003	0.007	0	0.001
			-0.005	-0.004	0.006	0.003	0.006	0	0.001
			-0.005	-0.004	0.006	0.003	0.006	0	0.001
			-0.005	-0.004	0.006	0.003	0.007	0	0.001
			-0.005	-0.004	0.006	0.003	0.006	0	0.001
			-0.005	-0.005	0.006	0.003	0.006	0	0.001
			-0.005	-0.004	0.006	0.003	0.007	0	0.001
			-0.005	-0.004	0.006	0.003	0.007	0	0.001
			-0.005	-0.004	0.006	0.003	0.006	0	0.001
			-0.005	-0.004	0.006	0.003	0.006	0	0.001
			-0.005	-0.005	0.006	0.003	0.006	0	0.001
			-0.005	-0.004	0.006	0.003	0.006	0	0.001
			-0.005	-0.004	0.006	0.003	0.006	0	0.001
			-0.005	-0.004	0.006	0.003	0.006	0	0.001
			-0.005	-0.004	0.006	0.003	0.006	0	0
			-0.005	-0.004	0.006	0.003	0.006	-0.001	0
			-0.005	-0.004	0.006	0.003	0.006	0	0
			-0.005	-0.004	0.006	0.003	0.006	0	0.001
			-0.005	-0.004	0.006	0.003	0.006	-0.001	0
			-0.005	-0.005	0.006	0.002	0.005	-0.001	0
			-0.005	-0.005	0.006	0.002	0.005	-0.001	0
			-0.005	-0.004	0.006	0.002	0.006	-0.001	0
			-0.005	-0.005	0.006	0.002	0.005	-0.001	0
			-0.005	-0.004	0.006	0.002	0.006	-0.001	0
			-0.005	-0.004	0.007	0.002	0.006	0	0
			-0.005	-0.004	0.007	0.002	0.006	0	0
			-0.005	-0.004	0.006	0.002	0.006	-0.001	0
			-0.004	-0.004	0.006	0.003	0.006	0	0
			-0.005	-0.004	0.006	0.003	0.005	-0.001	0
			-0.004	-0.004	0.006	0.003	0.006	0	0.001
			-0.005	-0.004	0.006	0.002	0.006	0	0
			-0.004	-0.004	0.006	0.002	0.005	-0.001	0
			-0.005	-0.004	0.006	0.002	0.005	-0.001	0
			-0.005	-0.004	0.006	0.002	0.005	-0.001	0
			-0.005	-0.004	0.006	0.002	0.005	-0.001	0
			-0.005	-0.005	0.006	0.001	0.005	-0.002	-0.001
			-0.005	-0.004	0.006	0.001	0.005	-0.001	0
			-0.005	-0.005	0.005	0.001	0.005	-0.001	-0.001
			-0.006	-0.005	0.005	0.001	0.004	-0.002	-0.001
			-0.006	-0.005	0.005	0.001	0.004	-0.002	-0.001
			-0.006	-0.005	0.005	0.001	0.004	-0.002	-0.001
			-0.006	-0.005	0.005	0.001	0.004	-0.002	-0.001
			-0.006	-0.005	0.005	0.001	0.004	-0.003	-0.001
			-0.006	-0.005	0.005	0.001	0.004	-0.002	-0.001
			-0.006	-0.005	0.005	0.001	0.004	-0.003	-0.001
			-0.006	-0.006	0.004	0	0.004	-0.003	-0.002
			-0.006	-0.005	0.005	0	0.003	-0.003	-0.002
			-0.006	-0.006	0.004	0	0.003	-0.003	-0.002
			-0.006	-0.005	0.005	0	0.003	-0.003	-0.002
			-0.006	-0.006	0.005	0	0.003	-0.003	-0.002
			-0.006	-0.006	0.004	0	0.003	-0.003	-0.002
			-0.006	-0.006	0.004	0	0.003	-0.003	-0.002
			-0.006	-0.006	0.004	0	0.003	-0.003	-0.003
			-0.006	-0.006	0.004	-0.001	0.003	-0.003	-0.003
			-0.006	-0.006	0.004	-0.001	0.003	-0.003	-0.003
			-0.006	-0.006	0.004	-0.001	0.003	-0.003	-0.003
			-0.006	-0.006	0.004	-0.001	0.003	-0.004	-0.003
			-0.006	-0.006	0.004	-0.001	0.002	-0.004	-0.003
			-0.007	-0.006	0.004	-0.001	0.002	-0.004	-0.003
			-0.007	-0.006	0.004	-0.001	0.002	-0.004	-0.003
			-0.007	-0.006	0.004	-0.001	0.002	-0.004	-0.003
			-0.007	-0.006	0.004	-0.001	0.002	-0.004	-0.003
			-0.007	-0.006	0.004	-0.001	0.002	-0.004	-0.003
			-0.007	-0.006	0.004	-0.001	0.002	-0.004	-0.003
			-0.007	-0.006	0.004	-0.001	0.002	-0.004	-0.003
			-0.007	-0.006	0.004	-0.001	0.002	-0.004	-0.003
			-0.007	-0.006	0.004	-0.001	0.002	-0.004	-0.003
			-0.006	-0.006	0.004	-0.001	0.002	-0.004	-0.004
			-0.006	-0.006	0.004	-0.002	0.002	-0.004	-0.004
			-0.007	-0.006	0.004	-0.002	0.002	-0.005	-0.004
			-0.007	-0.006	0.003	-0.002	0.001	-0.005	-0.004
			-0.007	-0.006	0.003	-0.002	0.001	-0.005	-0.004
			-0.007	-0.006	0.004	-0.002	0.001	-0.005	-0.004
			-0.007	-0.006	0.004	-0.002	0.001	-0.005	-0.004
			-0.007	-0.006	0.003	-0.002	0.001	-0.005	-0.004
			-0.007	-0.006	0.003	-0.002	0.001	-0.005	-0.004

## Sheet: Fig. 6bcd & Suppl Fig. 7
		Fig. 6b	UV/vis coupled titration of NCR with Dithionite at pH 8.0
	also used for	Fig. 6c, Fig. 6d, Supplementary Fig. 7
		Raw data without baseline correction at 700nm
		E/measured [mV]	-484	-493	-507	-533	-552	-567	-584	-596	-603	-609	-613	-618	-622	-627	-633	-638	-646	-651	-657	-663	-670	-675	-680	-690	-695
		wavelength/nm	RawData-001 ...	RawData-001 ...	RawData-001 ...	RawData-001 ...	RawData-001 ...	RawData-001 ...	RawData-001 ...	RawData-001 ...	RawData-001 ...	RawData-001 ...	RawData-001 ...	RawData-001 ...	RawData-001 ...	RawData-001 ...	RawData-001 ...	RawData-001 ...	RawData-001 ...	RawData-001 ...	RawData-001 ...	RawData-001 ...	RawData-001 ...	RawData-001 ...	RawData-001 ...	RawData-001 ...	RawData-001 ...
		200	1.60307	3.53238	3.16808	1.41223	3.85686	0.990433	1.92075	1.94902	3.40445	0.926056	3.69098	1.19562	3.42993	0.832916	0.686646	0.716248	1.51207	0.941788	2.88634	0.640213	1.72064	0.890793	2.31999	2.51991	2.56206
		201	2.34061	3.39127	1.46452	1.67055	1.65837	0.87706	3.28093	1.36607	2.26218	2.25621	2.99806	2.17432	1.80162	1.70169	1.42247	1.24704	1.54884	0.643295	1.09111	1.6736	1.12146	2.66957	1.34233	0.423553	0.623245
		202	1.91933	2.52007	2.51115	1.22934	2.74329	1.21893	1.24153	2.16797	2.22414	1.83489	1.63728	1.50421	0.522812	0.701324	2.2099	1.97044	1.05487	0.665497	1.09526	0.692612	1.23259	2.01854	0.700775	0.374268	1.95433
		203	2.43759	1.12442	3.17899	1.32079	1.40076	1.92844	1.17809	2.37672	1.94768	1.39604	2.29959	1.20268	1.7758	0.791412	0.801895	0.987747	0.95343	0.473785	0.892731	0.370865	1.27336	1.86238	0.630478	0.75383	0.59697
		204	0.780716	2.19247	1.85762	1.76657	1.92876	1.89516	1.40799	1.1814	1.98244	2.37161	1.11977	1.37811	0.911057	0.752045	0.972488	0.938156	0.861908	0.610153	1.05539	0.465775	0.328461	0.967575	0.348831	0.548141	0.43811
		205	2.40794	1.27028	1.46162	0.768661	0.84581	1.1398	1.08177	1.39117	2.23286	1.70316	1.42987	2.23601	1.3071	0.973145	1.34885	0.455215	0.368774	0.324539	0.812988	0.448242	0.648102	0.809418	0.280075	0.386017	0.592834
		206	1.75426	2.92703	2.51984	2.11328	1.31134	0.891647	0.76152	1.4631	1.17348	1.03256	0.554886	1.55276	0.970245	0.708862	0.686401	0.39888	0.414307	0.282791	0.645554	0.709381	0.445419	0.941711	0.235825	0.245407	0.31076
		207	1.7489	2.24144	1.13915	2.20145	1.2661	0.584442	0.57814	0.490005	0.570618	1.23541	0.986572	0.975327	0.905151	0.616776	0.577927	0.408813	0.498047	0.272568	0.958954	0.377472	0.404236	0.643372	0.355576	0.3517	0.292969
		208	2.45723	2.22726	1.39912	1.29193	1.29332	1.27814	0.609863	0.659103	0.533203	0.657745	0.600067	0.638077	0.421082	0.697952	0.768875	0.403656	0.618652	0.433685	0.285553	0.447693	0.392426	0.57692	0.317749	0.245377	0.310989
		209	1.90755	2.7677	0.989883	1.03548	0.8573	0.854019	0.697388	0.683044	0.69519	0.7565	0.581573	0.752441	0.50061	0.856094	0.460617	0.356445	0.468307	0.394623	0.415466	0.307724	0.379532	0.724365	0.262772	0.314362	0.302307
		210	0.974426	1.15019	0.944626	0.612976	0.623215	0.493042	0.66391	0.615082	0.567734	0.772476	0.531555	0.468735	0.462418	0.513596	0.428543	0.476883	0.446548	0.247925	0.439148	0.401413	0.321075	0.664383	0.25827	0.305618	0.262466
		211	1.1391	1.17326	0.646484	0.936661	0.637436	0.620956	0.649887	0.472626	0.657883	0.605057	0.547684	0.44487	0.747589	0.402573	0.471786	0.413239	0.418198	0.310196	0.460129	0.403336	0.273193	0.522766	0.29631	0.296967	0.299728
		212	0.678101	2.25452	0.695313	0.741333	0.772369	0.624344	0.518494	0.545334	0.501556	0.652115	0.500671	0.542816	0.499756	0.555115	0.474091	0.395462	0.431839	0.285477	0.499634	0.285843	0.235733	0.469864	0.233292	0.268845	0.296646
		213	0.799973	2.48627	0.841248	0.826935	0.697678	0.906738	0.611389	0.677841	0.525208	0.615173	0.490448	0.573471	0.356186	0.492294	0.486404	0.40773	0.571121	0.349686	0.432861	0.342636	0.331726	0.417511	0.264053	0.224777	0.269287
		214	1.04082	0.950668	0.822906	0.746048	0.6604	0.618637	0.690094	0.64917	0.556519	0.524536	0.485382	0.487534	0.503174	0.448944	0.467041	0.44606	0.412704	0.293457	0.395218	0.410873	0.30069	0.54007	0.33194	0.327866	0.289291
		215	0.808228	1.0601	0.65303	0.655411	0.704361	0.626617	0.572708	0.451843	0.645203	0.496048	0.49263	0.576065	0.559464	0.42865	0.438919	0.440552	0.438919	0.346298	0.487183	0.390167	0.31485	0.399338	0.362732	0.267838	0.316101
		216	0.927963	0.944534	0.672363	0.679947	0.710434	0.550964	0.611526	0.490768	0.60643	0.626862	0.525253	0.632095	0.499405	0.41188	0.464203	0.490372	0.367355	0.359116	0.385513	0.322418	0.33136	0.446274	0.288147	0.259796	0.30426
		217	0.930786	1.66434	0.64801	0.688797	0.684235	0.577972	0.636063	0.486771	0.582687	0.572037	0.47699	0.575439	0.475357	0.488968	0.445877	0.350555	0.411316	0.352478	0.435074	0.33017	0.39183	0.441971	0.255539	0.245621	0.225616
		218	0.990479	1.2462	0.577393	0.568665	0.786743	0.542862	0.627747	0.493729	0.49382	0.472092	0.479889	0.502472	0.549316	0.454025	0.463165	0.419678	0.415131	0.316422	0.376999	0.341614	0.363174	0.409592	0.270401	0.243668	0.230728
		219	0.841309	0.90477	0.526276	0.586426	0.602951	0.481094	0.511536	0.46048	0.564194	0.470764	0.389771	0.500336	0.460968	0.397919	0.46936	0.434921	0.32576	0.283157	0.374924	0.324188	0.337265	0.392303	0.262451	0.235046	0.238312
		220	0.809708	0.851166	0.671677	0.599411	0.574661	0.519135	0.511307	0.443527	0.606995	0.561737	0.455322	0.524765	0.443161	0.421967	0.446014	0.390503	0.31076	0.338608	0.351166	0.288956	0.36618	0.477066	0.283554	0.240768	0.258438
		221	0.776489	0.940887	0.595627	0.724442	0.591629	0.581451	0.614227	0.540527	0.585693	0.616745	0.556824	0.576981	0.421494	0.498657	0.463058	0.475754	0.396973	0.355026	0.369446	0.348816	0.37088	0.444519	0.320404	0.273041	0.289917
		222	0.801788	1.05495	0.709915	0.764069	0.712616	0.633011	0.630096	0.610046	0.68779	0.596222	0.604401	0.64856	0.48735	0.545212	0.518066	0.4767	0.481491	0.400284	0.504745	0.427887	0.420227	0.54808	0.382858	0.345108	0.386292
		223	0.865067	1.00609	0.821091	0.805115	0.750702	0.71756	0.690521	0.637817	0.784378	0.695251	0.63974	0.659393	0.592804	0.689667	0.588699	0.560654	0.518478	0.464355	0.523056	0.471313	0.516403	0.516739	0.413574	0.385849	0.461624
		224	1.1817	1.20055	0.859741	1.0224	0.849365	0.732986	0.788818	0.804764	0.732971	0.815506	0.753403	0.769775	0.702499	0.668457	0.656937	0.68306	0.675323	0.568253	0.617783	0.596283	0.581909	0.655472	0.553268	0.499329	0.581039
		225	1.20966	1.23703	1.09433	1.04253	1.09863	0.978195	0.951324	0.961197	0.960541	0.989441	0.9189	0.93338	0.90506	0.940414	0.866577	0.872375	0.87117	0.764206	0.828262	0.767349	0.768555	0.83551	0.701645	0.706711	0.74086
		226	1.46014	1.62175	1.29492	1.36317	1.36848	1.24619	1.20152	1.29263	1.21829	1.21077	1.17166	1.1949	1.18211	1.13588	1.09471	1.12689	1.10144	1.04765	1.05521	1.03571	1.01155	1.13716	0.966888	0.966339	0.970139
		227	1.68152	1.77727	1.62237	1.58078	1.49297	1.53653	1.4742	1.41206	1.46265	1.5079	1.4642	1.49896	1.40062	1.38274	1.38487	1.3508	1.32462	1.27615	1.37059	1.2363	1.28658	1.36278	1.24097	1.2007	1.231
		228	1.90582	1.96454	1.82178	1.84599	1.71295	1.74635	1.69554	1.69669	1.68973	1.74968	1.66746	1.70833	1.61781	1.58872	1.58304	1.5652	1.55168	1.51776	1.58858	1.53723	1.49355	1.60496	1.46207	1.45969	1.46039
		229	2.23131	2.18767	2.03876	2.05182	2.05266	1.93056	1.91945	1.89957	1.90201	1.93073	1.89938	1.8761	1.81084	1.82869	1.81155	1.76912	1.78325	1.711	1.79097	1.74737	1.74158	1.80582	1.65222	1.65328	1.70831
		230	2.26567	2.2928	2.21556	2.17456	2.16866	2.13661	2.12279	2.05975	2.10867	2.09338	2.0141	2.07677	2.00885	2.02052	1.96382	1.98038	1.93855	1.88138	1.97926	1.87785	1.9351	1.96538	1.85197	1.83038	1.86217
		231	2.52257	2.52449	2.39481	2.34865	2.35869	2.26526	2.28801	2.22833	2.30345	2.28877	2.16687	2.23122	2.13089	2.18411	2.12732	2.14046	2.08354	2.00801	2.11353	2.03035	2.04178	2.11264	1.98894	1.97632	2.01788
		232	2.56209	2.66336	2.52306	2.48842	2.4832	2.39377	2.4216	2.31085	2.38022	2.3837	2.33478	2.37462	2.27293	2.32883	2.25108	2.24437	2.21768	2.1756	2.20335	2.16309	2.16624	2.20641	2.09497	2.0721	2.14671
		233	2.73908	2.7724	2.55209	2.6181	2.54524	2.53224	2.50935	2.4549	2.47092	2.50333	2.44603	2.46435	2.351	2.38411	2.33807	2.31038	2.28633	2.26578	2.30743	2.24269	2.24284	2.30147	2.20653	2.1841	2.2339
		234	2.74356	2.8529	2.65987	2.62273	2.67456	2.64156	2.57513	2.59894	2.58704	2.57103	2.53999	2.50438	2.45389	2.44531	2.42406	2.41946	2.36591	2.34746	2.39371	2.32819	2.37582	2.42801	2.28085	2.27768	2.29259
		235	2.81284	2.84992	2.72421	2.7337	2.68375	2.65068	2.62169	2.62352	2.67464	2.63387	2.5477	2.58034	2.5171	2.4866	2.47589	2.46637	2.42488	2.41234	2.45608	2.3855	2.39491	2.4596	2.33859	2.35435	2.38084
		236	2.77852	2.79852	2.69528	2.6989	2.69238	2.67174	2.66367	2.59551	2.64323	2.65288	2.55324	2.59744	2.52447	2.57353	2.52423	2.5079	2.5033	2.4472	2.48314	2.43092	2.44379	2.50342	2.41055	2.40967	2.45566
		237	2.67645	2.73186	2.64093	2.63141	2.64137	2.60384	2.58797	2.59274	2.61223	2.62112	2.50813	2.57735	2.52853	2.53052	2.51001	2.51724	2.47684	2.43771	2.48976	2.44522	2.4709	2.53589	2.43735	2.43616	2.47676
		238	2.47705	2.50975	2.48506	2.48055	2.48703	2.44846	2.44591	2.45338	2.47064	2.49078	2.4567	2.50537	2.4299	2.46707	2.43533	2.44919	2.4173	2.39906	2.47456	2.42656	2.45342	2.55888	2.42818	2.48866	2.50447
		239	2.25294	2.26947	2.25736	2.26187	2.27365	2.25903	2.27092	2.29471	2.29422	2.30644	2.28864	2.32204	2.29652	2.33038	2.32796	2.31891	2.32787	2.30644	2.38423	2.35805	2.39755	2.48308	2.46126	2.51149	2.5529
		240	2.03293	2.04831	2.05183	2.06554	2.07964	2.07936	2.08414	2.08769	2.11055	2.12732	2.1134	2.14938	2.14639	2.16977	2.17747	2.1877	2.19768	2.20052	2.27162	2.26291	2.31995	2.4261	2.44188	2.54137	2.57445
		241	1.84917	1.86706	1.87973	1.89326	1.89915	1.91263	1.92114	1.92763	1.94281	1.95534	1.96121	1.9852	1.99722	2.02303	2.0368	2.05063	2.07152	2.08502	2.14772	2.16383	2.23683	2.33823	2.41934	2.54556	2.62567
		242	1.69559	1.70938	1.73047	1.73947	1.75586	1.76535	1.78035	1.78395	1.80176	1.81639	1.82227	1.84651	1.8641	1.8856	1.90823	1.92154	1.94925	1.97827	2.03639	2.06696	2.13957	2.25867	2.37961	2.58479	2.63193
		243	1.5836	1.59711	1.62137	1.63065	1.64493	1.65955	1.66852	1.68012	1.69369	1.70467	1.71559	1.7417	1.76491	1.78586	1.80922	1.82669	1.85251	1.88147	1.948	1.99206	2.06436	2.18503	2.32127	2.58711	2.67394
		244	1.5012	1.51418	1.54263	1.55157	1.56703	1.57828	1.58893	1.60062	1.61468	1.62793	1.64032	1.66267	1.68544	1.70909	1.73634	1.75438	1.78503	1.81657	1.88133	1.92767	2.00203	2.13142	2.27985	2.59692	2.66972
		245	1.44124	1.45477	1.48308	1.49409	1.50734	1.52148	1.53197	1.54245	1.55685	1.56724	1.5833	1.60487	1.62625	1.65054	1.68002	1.70105	1.72972	1.76607	1.83434	1.8795	1.96573	2.09166	2.24988	2.59576	2.6944
		246	1.40596	1.41728	1.44873	1.45824	1.47128	1.48643	1.49701	1.50795	1.5199	1.53388	1.54961	1.56886	1.5912	1.61751	1.64681	1.66763	1.69968	1.73895	1.80531	1.85454	1.93778	2.05766	2.24194	2.6154	2.67801
		247	1.38773	1.39659	1.42793	1.44005	1.45334	1.46661	1.4781	1.48834	1.49962	1.51537	1.53105	1.54883	1.57373	1.60046	1.62913	1.65195	1.68538	1.72412	1.79372	1.84412	1.92502	2.04233	2.21817	2.59261	2.68889
		248	1.38022	1.3896	1.42071	1.43486	1.44829	1.46226	1.47287	1.48349	1.49452	1.5089	1.52622	1.5428	1.56722	1.59419	1.62425	1.64535	1.68051	1.72125	1.7856	1.8414	1.92029	2.03871	2.20926	2.62305	2.6861
		249	1.38355	1.39316	1.42622	1.43919	1.45193	1.46761	1.47983	1.48979	1.50143	1.51483	1.52914	1.54816	1.57457	1.60182	1.62761	1.65512	1.68643	1.72725	1.79506	1.8499	1.92601	2.04828	2.21996	2.63158	2.68956
		250	1.40004	1.41046	1.44316	1.45531	1.46889	1.48265	1.49487	1.50664	1.51605	1.5321	1.5477	1.56328	1.59132	1.61491	1.64632	1.67	1.70372	1.7442	1.81299	1.86284	1.9426	2.05385	2.21295	2.62274	2.70018
		251	1.42368	1.43484	1.46814	1.48068	1.49236	1.50905	1.52263	1.53108	1.54117	1.55817	1.57347	1.58882	1.61772	1.6396	1.67061	1.6955	1.73114	1.76939	1.83945	1.88562	1.96361	2.07082	2.22073	2.60786	2.6984
		252	1.45551	1.46689	1.49805	1.51286	1.52498	1.54143	1.55365	1.5621	1.57225	1.59172	1.60413	1.62231	1.64978	1.67177	1.7043	1.72877	1.7608	1.8001	1.86649	1.91482	1.98717	2.09116	2.23567	2.63133	2.67509
		253	1.4917	1.50201	1.53282	1.54854	1.55926	1.57501	1.58821	1.59741	1.60867	1.62791	1.64317	1.65773	1.68324	1.70882	1.73918	1.76479	1.79518	1.83137	1.89624	1.93961	2.00836	2.11587	2.25339	2.62135	2.70505
		254	1.53166	1.53865	1.57274	1.58499	1.59671	1.61185	1.6254	1.63458	1.64807	1.6645	1.67903	1.69528	1.72215	1.74561	1.7748	1.80173	1.83174	1.86714	1.92947	1.97018	2.04152	2.13419	2.25612	2.59085	2.68291
		255	1.57579	1.58391	1.61334	1.62854	1.63976	1.65672	1.66716	1.67573	1.69179	1.70749	1.72334	1.74083	1.76131	1.78861	1.81944	1.84093	1.86746	1.90407	1.96487	1.99942	2.06345	2.15991	2.27754	2.63115	2.69954
		256	1.62738	1.63321	1.6635	1.67586	1.68858	1.70729	1.71643	1.72467	1.74023	1.75676	1.77142	1.78598	1.80774	1.8336	1.86435	1.88721	1.9108	1.94611	2.00113	2.0322	2.09348	2.19022	2.28455	2.63716	2.68954
		257	1.68451	1.68822	1.71913	1.72542	1.74081	1.75754	1.7708	1.78058	1.79233	1.81105	1.81946	1.83885	1.8613	1.88936	1.91112	1.93599	1.96191	1.98621	2.03816	2.06464	2.12436	2.21384	2.31598	2.61177	2.71294
		258	1.74417	1.7549	1.77217	1.7869	1.80012	1.81599	1.82504	1.83624	1.85399	1.86932	1.87846	1.89389	1.91429	1.94168	1.96429	1.98706	2.01244	2.0311	2.07982	2.10465	2.15898	2.23938	2.33296	2.61899	2.70648
		259	1.80646	1.81468	1.83192	1.84593	1.85849	1.8718	1.88413	1.89142	1.90869	1.92653	1.93542	1.95329	1.9667	1.996	2.01215	2.0325	2.0574	2.07214	2.12277	2.13547	2.17947	2.26347	2.34111	2.61993	2.71994
		260	1.86823	1.87778	1.8867	1.89841	1.91222	1.93376	1.94136	1.95006	1.96074	1.98134	1.99277	2.00723	2.02562	2.04593	2.06435	2.0903	2.09976	2.1028	2.14717	2.15837	2.21001	2.27783	2.34734	2.61214	2.73408
		261	1.93007	1.93478	1.94894	1.95943	1.97398	1.98026	1.99892	2.00908	2.02467	2.04059	2.04692	2.05972	2.07051	2.10246	2.12224	2.13467	2.14322	2.14384	2.17198	2.18977	2.22411	2.28879	2.36382	2.61992	2.70578
		262	1.9971	1.998	2.00404	2.01532	2.03221	2.0408	2.05391	2.07427	2.0831	2.09274	2.10037	2.12412	2.12721	2.16081	2.1848	2.19513	2.17926	2.18572	2.20908	2.21759	2.24071	2.31319	2.37422	2.62247	2.69081
		263	2.06479	2.069	2.0762	2.07921	2.09457	2.1084	2.11893	2.1348	2.14387	2.1638	2.15169	2.18175	2.18503	2.22066	2.2317	2.2383	2.22527	2.21242	2.24951	2.21693	2.26384	2.33061	2.37355	2.57788	2.69104
		264	2.1376	2.12955	2.12917	2.14188	2.14494	2.16933	2.18602	2.19257	2.19717	2.21878	2.21577	2.2323	2.24747	2.26825	2.26657	2.27618	2.27182	2.25699	2.27049	2.23172	2.29259	2.3373	2.36613	2.5975	2.70143
		265	2.19771	2.1889	2.18327	2.20363	2.21434	2.22223	2.23187	2.23677	2.24164	2.28087	2.27557	2.2904	2.28342	2.30992	2.3271	2.32095	2.28764	2.28105	2.29942	2.25865	2.28868	2.33247	2.38652	2.6001	2.67136
		266	2.25558	2.25607	2.24406	2.24564	2.25233	2.28795	2.27925	2.30075	2.30257	2.34451	2.31364	2.34201	2.33351	2.35724	2.3638	2.35576	2.33153	2.29916	2.313	2.26724	2.29733	2.3402	2.3795	2.60162	2.68823
		267	2.31842	2.32635	2.28976	2.31038	2.30397	2.32285	2.34164	2.3296	2.34708	2.38239	2.35788	2.39146	2.36284	2.40445	2.38069	2.40059	2.35989	2.33423	2.32739	2.285	2.29416	2.35637	2.39015	2.58165	2.70966
		268	2.36798	2.3712	2.35873	2.35185	2.35515	2.37308	2.38406	2.38666	2.39136	2.41275	2.40698	2.41501	2.41797	2.43651	2.42685	2.43338	2.37952	2.34183	2.34441	2.29442	2.3121	2.35574	2.37869	2.59961	2.68945
		269	2.42532	2.42212	2.4015	2.39031	2.40114	2.42667	2.41093	2.40991	2.43434	2.42937	2.46079	2.45409	2.44842	2.45692	2.43549	2.44083	2.41283	2.34792	2.35373	2.29526	2.31004	2.34134	2.36499	2.59994	2.7019
		270	2.47002	2.46207	2.42761	2.42485	2.42914	2.43692	2.4312	2.43756	2.46158	2.47543	2.46606	2.46845	2.48727	2.4632	2.46059	2.46106	2.43164	2.366	2.34876	2.30238	2.30493	2.34366	2.38391	2.62148	2.70738
		271	2.47974	2.48927	2.43918	2.45502	2.45569	2.43021	2.44186	2.48927	2.47667	2.49167	2.48534	2.49779	2.47611	2.48279	2.48524	2.46817	2.44165	2.39171	2.34312	2.31157	2.29578	2.33597	2.38908	2.60957	2.66925
		272	2.50668	2.46527	2.44444	2.4575	2.45183	2.45329	2.4584	2.49104	2.4859	2.51126	2.46138	2.50047	2.48572	2.49173	2.4976	2.48383	2.43799	2.38284	2.35924	2.28982	2.29355	2.32919	2.37401	2.5898	2.67552
		273	2.49504	2.49051	2.461	2.44391	2.44525	2.46461	2.47642	2.48335	2.4937	2.50411	2.50913	2.50998	2.46727	2.49774	2.48334	2.4613	2.4247	2.36743	2.33688	2.27982	2.26771	2.31891	2.35933	2.57437	2.6943
		274	2.48415	2.46651	2.44482	2.44428	2.4379	2.45221	2.47839	2.47797	2.45479	2.48566	2.48563	2.50792	2.48389	2.50336	2.4691	2.45389	2.39305	2.35074	2.32314	2.25563	2.2648	2.30626	2.351	2.56477	2.72256
		275	2.44482	2.46097	2.41748	2.42044	2.43161	2.41458	2.42015	2.42654	2.44751	2.44672	2.43935	2.463	2.44908	2.46703	2.44338	2.42758	2.38274	2.32794	2.28561	2.233	2.25209	2.28064	2.31342	2.55571	2.69032
		276	2.41919	2.4434	2.3884	2.38841	2.38763	2.40031	2.39299	2.38315	2.41011	2.3971	2.40498	2.41771	2.409	2.40849	2.4026	2.41325	2.33572	2.30327	2.27628	2.2012	2.23186	2.27275	2.30321	2.55913	2.70732
		277	2.38246	2.40335	2.36494	2.34998	2.3719	2.35731	2.35809	2.35825	2.35297	2.37271	2.35669	2.37292	2.37332	2.37032	2.36139	2.36674	2.32242	2.28085	2.2464	2.18944	2.21959	2.2544	2.30475	2.57657	2.70302
		278	2.37389	2.3799	2.33948	2.32005	2.31928	2.32666	2.33021	2.31514	2.32237	2.30669	2.31155	2.32753	2.32684	2.32643	2.32694	2.30759	2.28766	2.25131	2.25198	2.18129	2.19238	2.24295	2.28235	2.55902	2.70265
		279	2.31116	2.33257	2.2919	2.28996	2.29266	2.27731	2.28191	2.27492	2.28249	2.26959	2.27455	2.2899	2.28484	2.28923	2.28732	2.27515	2.25844	2.23685	2.19301	2.1597	2.17641	2.22424	2.26299	2.55177	2.71129
		280	2.27756	2.28085	2.24753	2.22855	2.22675	2.24709	2.2178	2.22368	2.23172	2.22971	2.20509	2.23636	2.23611	2.23689	2.2489	2.23183	2.21106	2.1886	2.16061	2.14299	2.1492	2.20757	2.26987	2.55399	2.72311
		281	2.24251	2.22948	2.20404	2.18517	2.1942	2.17824	2.17065	2.15547	2.16574	2.18336	2.16356	2.17862	2.18112	2.18658	2.18645	2.18123	2.17207	2.13252	2.12671	2.10703	2.13103	2.17514	2.25899	2.53148	2.7215
		282	2.17573	2.1745	2.14844	2.12674	2.1416	2.11502	2.1106	2.10002	2.11552	2.11746	2.10736	2.12006	2.13013	2.1324	2.13007	2.13693	2.13158	2.10602	2.09796	2.07362	2.10934	2.1486	2.21648	2.53665	2.69105
		283	2.10823	2.10092	2.08911	2.06451	2.06917	2.05475	2.06445	2.04742	2.0491	2.05096	2.05511	2.05424	2.0583	2.07648	2.07764	2.07158	2.06696	2.05734	2.04652	2.04153	2.05841	2.11656	2.17889	2.51489	2.75853
		284	2.02167	2.01701	2.00623	1.98338	1.98613	1.98007	1.96548	1.97296	1.97491	1.96217	1.97696	1.98393	1.99304	1.99379	2.01053	2.00355	1.99612	1.99497	1.98167	1.98018	2.01459	2.06654	2.1503	2.49844	2.69698
		285	1.91389	1.90536	1.90595	1.88881	1.88432	1.88092	1.86813	1.8678	1.86388	1.87295	1.87941	1.88536	1.89597	1.90202	1.9068	1.9166	1.91402	1.91301	1.91232	1.90372	1.94119	1.99617	2.09679	2.49698	2.69591
		286	1.79126	1.78365	1.78374	1.77437	1.7677	1.77252	1.76387	1.76473	1.75955	1.76639	1.77121	1.78171	1.79466	1.80803	1.81712	1.81804	1.81731	1.81888	1.82733	1.82834	1.86005	1.92654	2.03572	2.50955	2.65854
		287	1.6807	1.67587	1.67561	1.66562	1.66553	1.66684	1.66502	1.65681	1.66174	1.6624	1.67481	1.67923	1.69904	1.70732	1.72266	1.728	1.73076	1.73462	1.74204	1.75256	1.79027	1.85637	1.97653	2.46989	2.73303
		288	1.58084	1.58228	1.58691	1.57806	1.57895	1.58386	1.5811	1.57977	1.58429	1.58629	1.59682	1.6012	1.6212	1.63199	1.64281	1.65813	1.65897	1.6685	1.68076	1.69382	1.73419	1.80389	1.93297	2.45514	2.72154
		289	1.505	1.50642	1.51347	1.50951	1.513	1.51749	1.51572	1.51549	1.51752	1.52556	1.53215	1.5383	1.56166	1.56996	1.5856	1.5958	1.60306	1.61969	1.62959	1.65179	1.69415	1.7675	1.91705	2.46474	2.68716
		290	1.4259	1.42718	1.43486	1.43308	1.43631	1.44411	1.44289	1.44409	1.45201	1.45706	1.466	1.47397	1.49196	1.50487	1.52126	1.53029	1.54158	1.55981	1.57071	1.59244	1.6463	1.72208	1.87196	2.47406	2.69936
		291	1.30937	1.31296	1.32365	1.32141	1.32645	1.3352	1.33801	1.34081	1.34781	1.35281	1.36173	1.37082	1.39368	1.40065	1.4194	1.42905	1.44168	1.4622	1.47877	1.50629	1.55656	1.64002	1.80722	2.48421	2.73764
		292	1.16913	1.17171	1.18515	1.1812	1.19196	1.19907	1.20308	1.20886	1.21469	1.2171	1.23172	1.24078	1.26077	1.26891	1.28865	1.30298	1.3137	1.33485	1.35648	1.38769	1.44544	1.5358	1.71297	2.47636	2.70212
		293	1.03383	1.03372	1.05174	1.0495	1.05846	1.0674	1.07138	1.08051	1.08484	1.08824	1.10316	1.11385	1.13278	1.14095	1.16205	1.17461	1.1917	1.21198	1.23862	1.27135	1.33313	1.42949	1.62698	2.45389	2.70613
		294	0.920074	0.91832	0.939026	0.937439	0.946884	0.955902	0.961136	0.970291	0.974777	0.980255	0.996094	1.00355	1.02341	1.03325	1.05518	1.06702	1.08546	1.10931	1.13652	1.17294	1.23798	1.34088	1.55658	2.45212	2.73512
		295	0.820724	0.818604	0.839676	0.839691	0.849136	0.859177	0.865891	0.874496	0.879517	0.886032	0.901291	0.908569	0.929031	0.939056	0.960434	0.972626	0.992615	1.01833	1.04584	1.08499	1.15434	1.26617	1.49475	2.46289	2.75372
		296	0.733841	0.732071	0.753738	0.755798	0.764542	0.775177	0.782623	0.791245	0.796341	0.804367	0.818954	0.826004	0.846985	0.856033	0.876724	0.891418	0.911194	0.937714	0.968063	1.00896	1.08202	1.20091	1.44492	2.43642	2.74759
		297	0.662109	0.661087	0.68306	0.685928	0.694595	0.705795	0.713867	0.721481	0.727921	0.735336	0.749542	0.756668	0.778595	0.786865	0.807785	0.822571	0.842377	0.870987	0.902908	0.946136	1.02248	1.14795	1.40691	2.45004	2.75229
		298	0.596405	0.596024	0.61908	0.621643	0.630722	0.6427	0.65036	0.65831	0.665909	0.672546	0.686096	0.692993	0.714645	0.72345	0.744675	0.759308	0.780563	0.810181	0.843323	0.889755	0.970978	1.10307	1.3783	2.49841	2.74498
		299	0.538437	0.539185	0.561417	0.564423	0.573868	0.585571	0.593307	0.602524	0.610153	0.616013	0.629715	0.636185	0.658142	0.666	0.687546	0.702545	0.724747	0.755051	0.789429	0.837158	0.923874	1.0628	1.35715	2.52988	2.74661
		300	0.493546	0.495193	0.516449	0.519867	0.529343	0.541763	0.548981	0.559006	0.565994	0.571182	0.586029	0.591888	0.614105	0.620941	0.643082	0.657898	0.680603	0.712006	0.747772	0.796204	0.886932	1.03328	1.34283	2.56514	2.77702
		301	0.456085	0.457458	0.479385	0.482574	0.492126	0.505142	0.512024	0.521729	0.529083	0.533798	0.548981	0.554886	0.576431	0.583344	0.604599	0.620407	0.643936	0.674988	0.711761	0.762024	0.857239	1.01009	1.33664	2.55977	2.76573
		302	0.42601	0.426605	0.448914	0.452148	0.462097	0.475143	0.481644	0.492004	0.498764	0.503799	0.51915	0.524689	0.545731	0.553253	0.57338	0.589264	0.613663	0.644867	0.682434	0.733582	0.833252	0.993301	1.3352	2.59175	2.767
		303	0.402206	0.402588	0.424667	0.428329	0.438171	0.451416	0.457901	0.468491	0.474823	0.480484	0.495438	0.500717	0.521408	0.528275	0.54892	0.564301	0.589493	0.620789	0.658264	0.710876	0.813828	0.97998	1.3358	2.58447	2.80434
		304	0.383148	0.383484	0.405121	0.409348	0.419266	0.432281	0.438812	0.44989	0.455765	0.461731	0.476364	0.481506	0.502274	0.508545	0.52919	0.544312	0.569412	0.6008	0.638702	0.692093	0.797531	0.97226	1.34105	2.63309	2.76512
		305	0.369171	0.369293	0.391174	0.395218	0.405106	0.418396	0.425446	0.435974	0.441864	0.447693	0.462189	0.467316	0.488159	0.493835	0.514206	0.529358	0.554153	0.585922	0.62352	0.678131	0.786224	0.966019	1.34834	2.60893	2.72127
		306	0.356537	0.356888	0.379105	0.383026	0.393341	0.405853	0.413284	0.423798	0.430267	0.435226	0.449799	0.454865	0.475784	0.481491	0.501053	0.516312	0.541229	0.572052	0.610718	0.665222	0.776688	0.961334	1.3539	2.61288	2.78755
		307	0.347565	0.347534	0.370148	0.37355	0.383728	0.396484	0.403687	0.414749	0.421005	0.425812	0.440384	0.444717	0.466599	0.471451	0.490692	0.505692	0.530151	0.561523	0.599731	0.654099	0.768967	0.958511	1.36673	2.65451	2.67554
		308	0.340668	0.340454	0.362366	0.366043	0.376297	0.389175	0.396484	0.407455	0.414169	0.418442	0.433212	0.437561	0.45874	0.463211	0.482773	0.497787	0.521652	0.552841	0.590744	0.645584	0.761795	0.957703	1.37483	2.60689	2.80257
		309	0.334824	0.334961	0.356232	0.360123	0.370346	0.383713	0.390594	0.401703	0.407867	0.412537	0.427216	0.431534	0.451736	0.456512	0.475647	0.490356	0.513931	0.545074	0.583237	0.637527	0.755844	0.954483	1.38205	2.67862	2.77396
		310	0.330261	0.33017	0.35141	0.355072	0.365021	0.378754	0.385895	0.396866	0.403152	0.407639	0.422211	0.42659	0.446121	0.451294	0.470566	0.48439	0.507309	0.538193	0.575623	0.630707	0.750824	0.953857	1.38931	2.63457	2.77995
		311	0.326355	0.32634	0.34726	0.350677	0.361359	0.373886	0.381668	0.392792	0.399017	0.403976	0.418198	0.422012	0.441681	0.446487	0.465027	0.478973	0.502365	0.53244	0.569336	0.624237	0.746475	0.952209	1.39439	2.72386	2.77765
		312	0.323364	0.323517	0.344498	0.347366	0.357956	0.371124	0.37883	0.389542	0.395859	0.40065	0.414749	0.418701	0.438705	0.4422	0.461273	0.474762	0.497131	0.527252	0.563675	0.617996	0.741577	0.95076	1.39648	2.69972	2.75429
		313	0.321228	0.321152	0.341721	0.344757	0.355179	0.368805	0.376038	0.387131	0.393326	0.398026	0.412155	0.416046	0.435822	0.43956	0.457718	0.470764	0.493164	0.522568	0.558655	0.612503	0.735901	0.946472	1.39697	2.72185	2.83285
		314	0.31958	0.319382	0.33989	0.343201	0.353699	0.366684	0.374527	0.385864	0.391846	0.396774	0.410263	0.414368	0.433762	0.437149	0.455246	0.468552	0.48912	0.518646	0.553482	0.607376	0.731979	0.940643	1.39963	2.69502	2.77774
		315	0.318878	0.318924	0.338425	0.341766	0.352264	0.365311	0.373383	0.384476	0.390656	0.395248	0.408981	0.412491	0.432114	0.435654	0.453064	0.465546	0.486725	0.514832	0.54895	0.602661	0.725937	0.936157	1.39474	2.68663	2.72871
		316	0.318405	0.31842	0.337967	0.34108	0.351685	0.364487	0.372665	0.383469	0.390182	0.394257	0.408188	0.411896	0.430984	0.434586	0.451431	0.46376	0.483765	0.512009	0.544418	0.597763	0.720642	0.931961	1.38544	2.62079	2.68542
		317	0.318649	0.318283	0.337799	0.340698	0.351135	0.363998	0.371872	0.38327	0.389496	0.394089	0.407639	0.41098	0.430359	0.433182	0.449371	0.461594	0.481552	0.509079	0.540741	0.592804	0.715332	0.92453	1.37909	2.65871	2.7559
		318	0.318497	0.318222	0.337433	0.340073	0.350037	0.363693	0.37149	0.383255	0.389008	0.393326	0.406891	0.410187	0.42923	0.432495	0.448822	0.460205	0.479187	0.505936	0.535995	0.587723	0.709	0.916336	1.3681	2.65317	2.81407
		319	0.318848	0.31842	0.337311	0.34024	0.350525	0.3638	0.371292	0.383041	0.38884	0.392822	0.40654	0.41011	0.428909	0.431885	0.447952	0.459351	0.47731	0.503311	0.532883	0.582733	0.702423	0.907333	1.35222	2.64491	2.78902
		320	0.319046	0.318481	0.337738	0.340088	0.350372	0.364059	0.371292	0.382919	0.389145	0.393524	0.406479	0.410034	0.428955	0.431152	0.446777	0.457901	0.474731	0.500504	0.529282	0.577972	0.69574	0.896286	1.33885	2.65065	2.68532
		321	0.320374	0.319626	0.338348	0.341095	0.350723	0.364258	0.371506	0.383575	0.389374	0.393982	0.407455	0.41008	0.428833	0.431427	0.445908	0.457077	0.474274	0.498047	0.52536	0.57312	0.687241	0.885925	1.31781	2.62541	2.73213
		322	0.321594	0.321121	0.338837	0.341217	0.351395	0.364594	0.372421	0.384338	0.389755	0.394348	0.407761	0.411377	0.429703	0.431885	0.446228	0.456879	0.473068	0.496735	0.521866	0.567917	0.679977	0.87326	1.29718	2.67421	2.81114
		323	0.322754	0.321869	0.339371	0.341965	0.352402	0.365479	0.37323	0.384933	0.390686	0.394958	0.408234	0.410889	0.429932	0.432144	0.446442	0.456345	0.470749	0.493927	0.517944	0.562836	0.671646	0.860931	1.27434	2.59544	2.79088
		324	0.32399	0.323532	0.3405	0.342804	0.353104	0.366501	0.374405	0.385605	0.391724	0.395493	0.409149	0.411789	0.430603	0.432007	0.446335	0.456238	0.469986	0.492172	0.515274	0.557175	0.663605	0.846588	1.24855	2.58546	2.77818
		325	0.325409	0.324936	0.341629	0.343521	0.35379	0.367111	0.375412	0.386688	0.392197	0.396896	0.40976	0.413086	0.431564	0.432816	0.446503	0.455475	0.46907	0.49057	0.510895	0.552856	0.655243	0.831131	1.22232	2.60317	2.8504
		326	0.327698	0.326096	0.343079	0.344742	0.355377	0.368576	0.376648	0.388123	0.393555	0.397903	0.411194	0.414536	0.43222	0.434296	0.447983	0.456284	0.468521	0.488556	0.507294	0.547333	0.645981	0.816589	1.19516	2.61113	2.92928
		327	0.329254	0.328049	0.344345	0.346466	0.356583	0.369675	0.377197	0.389694	0.395172	0.399673	0.412613	0.415436	0.433441	0.435211	0.448364	0.456741	0.46756	0.487274	0.504196	0.542526	0.637955	0.801559	1.16713	2.59576	2.77705
		328	0.331726	0.330551	0.346207	0.3479	0.358017	0.371307	0.379333	0.391159	0.396851	0.400925	0.4142	0.417084	0.435303	0.43718	0.449615	0.457336	0.467636	0.485748	0.5009	0.538208	0.630066	0.786758	1.13918	2.54396	2.83021
		329	0.33313	0.332031	0.348099	0.349594	0.359512	0.372635	0.380783	0.392303	0.398285	0.402374	0.416443	0.418884	0.436829	0.437912	0.450592	0.457703	0.467514	0.484299	0.497604	0.533554	0.619797	0.771591	1.10898	2.48599	2.78142
		330	0.334976	0.334366	0.349442	0.350754	0.361023	0.374069	0.382141	0.393784	0.399323	0.40448	0.417831	0.420502	0.438171	0.439133	0.451706	0.458466	0.466766	0.482666	0.494705	0.527725	0.611298	0.755554	1.07941	2.43561	2.72455
		331	0.337753	0.335953	0.351273	0.352509	0.362946	0.375748	0.383759	0.395508	0.401535	0.40593	0.418976	0.422363	0.439621	0.441467	0.452545	0.459351	0.466354	0.481598	0.491974	0.523361	0.602875	0.739471	1.04866	2.38963	2.71504
		332	0.339905	0.338303	0.353973	0.354263	0.36528	0.377945	0.386139	0.397171	0.403671	0.408173	0.421127	0.423904	0.441391	0.442917	0.453918	0.460419	0.466614	0.480865	0.489075	0.518646	0.594086	0.725525	1.01979	2.38484	2.74558
		333	0.342514	0.34053	0.356201	0.356171	0.366699	0.379776	0.387894	0.399597	0.405228	0.409439	0.423111	0.425415	0.442871	0.444763	0.456299	0.461609	0.466782	0.480133	0.486572	0.513672	0.585464	0.710007	0.987869	2.31059	2.72395
		334	0.344925	0.343567	0.357895	0.3582	0.368912	0.381546	0.389984	0.401215	0.407288	0.411697	0.42514	0.427719	0.445679	0.446808	0.457382	0.462296	0.467285	0.479446	0.48465	0.510239	0.577866	0.695618	0.962906	2.2309	2.70393
		335	0.347717	0.346054	0.359467	0.360504	0.370361	0.383377	0.392014	0.403381	0.409103	0.413696	0.427155	0.429108	0.446518	0.447815	0.458023	0.463028	0.467285	0.478104	0.482574	0.506912	0.570297	0.681488	0.936432	2.18646	2.70839
		336	0.349854	0.347931	0.361664	0.361649	0.371887	0.384506	0.392609	0.403305	0.409637	0.414459	0.427261	0.42981	0.44725	0.448822	0.45932	0.463058	0.466934	0.47757	0.479614	0.502625	0.562607	0.667648	0.907532	2.08697	2.77548
		337	0.352661	0.349976	0.363251	0.363724	0.373718	0.386063	0.39415	0.405075	0.410721	0.415451	0.428986	0.431122	0.447845	0.450409	0.459808	0.463852	0.467163	0.476944	0.477097	0.499146	0.556061	0.654694	0.881409	2.00844	2.80098
		338	0.355087	0.353317	0.365509	0.365189	0.375198	0.387863	0.395477	0.40625	0.411789	0.41655	0.429733	0.432114	0.449432	0.451096	0.460556	0.464661	0.466812	0.476639	0.475586	0.497177	0.549194	0.641769	0.854385	1.94019	2.6662
		339	0.358765	0.356522	0.368729	0.368225	0.377533	0.389938	0.397339	0.407791	0.413208	0.418259	0.431229	0.433197	0.450653	0.452118	0.462158	0.465271	0.467209	0.476028	0.475433	0.4935	0.544785	0.630249	0.831787	1.85176	2.63278
		340	0.363663	0.360855	0.373734	0.372284	0.382492	0.394684	0.402039	0.411987	0.416946	0.422195	0.435333	0.437393	0.454971	0.45639	0.466583	0.470459	0.471375	0.481415	0.478806	0.496643	0.543488	0.624802	0.813049	1.78078	2.72224
		341	0.358856	0.355179	0.367386	0.365906	0.375916	0.388	0.395279	0.405457	0.409973	0.415054	0.42897	0.431778	0.447922	0.450134	0.460175	0.465469	0.464996	0.475876	0.47171	0.489182	0.530136	0.607254	0.783295	1.6949	2.56683
		342	0.359451	0.35556	0.368042	0.365921	0.375565	0.388443	0.394928	0.404236	0.408691	0.413635	0.426712	0.429962	0.44783	0.449524	0.458572	0.463226	0.463379	0.473663	0.468002	0.484406	0.522705	0.594635	0.757568	1.59932	2.5694
		343	0.362457	0.358337	0.37088	0.367447	0.37764	0.389786	0.395538	0.406097	0.408844	0.414093	0.427383	0.430679	0.447388	0.449646	0.459824	0.462692	0.463409	0.473083	0.466782	0.482635	0.518921	0.584763	0.736938	1.51645	2.49741
		344	0.365021	0.361313	0.372559	0.369354	0.379395	0.390839	0.39679	0.406952	0.410141	0.414581	0.428284	0.430618	0.447983	0.449631	0.459671	0.462875	0.462616	0.471954	0.465927	0.480499	0.513504	0.574814	0.716324	1.43971	2.46039
		345	0.368088	0.363388	0.374588	0.371277	0.380249	0.391632	0.398026	0.406967	0.410477	0.414185	0.428329	0.430527	0.447983	0.449341	0.459885	0.46402	0.463013	0.472153	0.4655	0.478134	0.509613	0.566742	0.699265	1.37051	2.30238
		346	0.370911	0.366745	0.377167	0.373001	0.382248	0.393723	0.399414	0.407852	0.411163	0.415024	0.428635	0.431183	0.449112	0.450363	0.459503	0.463608	0.463669	0.471954	0.464294	0.477173	0.505096	0.557953	0.680374	1.29942	2.22652
		347	0.373138	0.368652	0.378815	0.374878	0.383835	0.39415	0.399933	0.408127	0.411942	0.415604	0.42952	0.432098	0.448883	0.450424	0.460693	0.463318	0.463165	0.471695	0.463104	0.475433	0.500702	0.549713	0.664352	1.2318	2.13606
		348	0.376083	0.371613	0.381195	0.376663	0.385071	0.395966	0.400696	0.409592	0.412109	0.416321	0.429886	0.432587	0.449326	0.450409	0.461304	0.464508	0.463791	0.471786	0.463013	0.47406	0.497711	0.542984	0.648514	1.17146	2.02949
		349	0.378571	0.37381	0.38324	0.378754	0.386169	0.396667	0.402252	0.410233	0.412384	0.416672	0.430008	0.433228	0.449722	0.451538	0.462006	0.465363	0.464401	0.47139	0.46257	0.473129	0.493759	0.535294	0.632858	1.1151	1.90085
		350	0.38118	0.376358	0.385239	0.379791	0.388123	0.397827	0.403351	0.410919	0.41362	0.416519	0.430145	0.433334	0.450104	0.452652	0.461426	0.465195	0.464371	0.471283	0.461288	0.471542	0.490982	0.528702	0.61908	1.05676	1.798
		351	0.383514	0.378403	0.386978	0.381439	0.389175	0.399429	0.403427	0.412033	0.414047	0.417099	0.430908	0.432877	0.450165	0.452362	0.461151	0.465668	0.464325	0.471909	0.460907	0.47049	0.487976	0.522446	0.605972	1.00658	1.68489
		352	0.385239	0.380035	0.389008	0.382965	0.389908	0.399643	0.404663	0.41188	0.4142	0.417007	0.430374	0.432281	0.450134	0.451538	0.461258	0.464767	0.463684	0.47113	0.460281	0.468994	0.485062	0.517136	0.594223	0.961823	1.59621
		353	0.388	0.382645	0.390625	0.384506	0.391602	0.400604	0.404663	0.41188	0.41362	0.417374	0.429779	0.432938	0.449661	0.451187	0.46167	0.464035	0.46344	0.470245	0.459854	0.468033	0.482727	0.51236	0.584106	0.914581	1.48921
		354	0.389481	0.385056	0.391602	0.384399	0.391983	0.400162	0.404419	0.410904	0.41272	0.415665	0.428757	0.43161	0.448364	0.449661	0.46051	0.463745	0.462845	0.469788	0.458176	0.46611	0.479294	0.507355	0.573715	0.876129	1.39256
		355	0.391525	0.386063	0.392487	0.385651	0.391861	0.400391	0.403183	0.409668	0.411392	0.414169	0.426758	0.429993	0.446106	0.447464	0.458542	0.461823	0.461502	0.468216	0.456863	0.4646	0.477097	0.502563	0.56427	0.840927	1.31422
		356	0.393036	0.388	0.394547	0.386627	0.39267	0.400482	0.402542	0.409241	0.410736	0.412796	0.425781	0.428391	0.445328	0.446457	0.45723	0.46048	0.460052	0.467133	0.455322	0.463089	0.474869	0.497742	0.554703	0.801636	1.22765
		357	0.394928	0.389618	0.395676	0.387161	0.393234	0.400009	0.402664	0.408478	0.409317	0.411728	0.423721	0.426514	0.443665	0.445038	0.455643	0.459213	0.459259	0.465912	0.454544	0.46196	0.472488	0.493896	0.546524	0.770294	1.15745
		358	0.397003	0.391693	0.396561	0.38797	0.393585	0.40033	0.402115	0.407715	0.408295	0.410202	0.42276	0.425583	0.441589	0.444092	0.453873	0.457916	0.458359	0.464752	0.452789	0.459442	0.469894	0.489151	0.538483	0.741318	1.08949
		359	0.399673	0.39357	0.398712	0.389359	0.394638	0.401398	0.402496	0.407333	0.407211	0.409561	0.423004	0.424957	0.441147	0.442795	0.453796	0.457504	0.457855	0.464005	0.451813	0.458298	0.467346	0.485336	0.530792	0.712814	1.02347
		360	0.401382	0.39563	0.400269	0.390671	0.395889	0.402725	0.40361	0.408218	0.408234	0.410004	0.42244	0.425217	0.441208	0.443283	0.453583	0.457611	0.457306	0.463654	0.451355	0.457886	0.465988	0.482758	0.524826	0.690308	0.968643
		361	0.404053	0.397644	0.402206	0.392395	0.39682	0.403458	0.403748	0.40831	0.408478	0.410553	0.423035	0.425186	0.44101	0.443024	0.453827	0.458237	0.457169	0.463074	0.450165	0.456497	0.463898	0.47879	0.517929	0.667114	0.915283
		362	0.406647	0.400452	0.404556	0.393723	0.39769	0.404953	0.404739	0.409622	0.409088	0.410187	0.423019	0.425049	0.441391	0.443863	0.454544	0.458206	0.457993	0.463272	0.449829	0.454788	0.461563	0.475632	0.511826	0.645279	0.866592
		363	0.409241	0.402603	0.406906	0.396194	0.399963	0.40654	0.406235	0.410934	0.409927	0.411438	0.424179	0.426636	0.441971	0.443756	0.454468	0.45842	0.457809	0.462967	0.449158	0.453232	0.45993	0.471939	0.507324	0.626099	0.822266
		364	0.410355	0.403976	0.408554	0.397629	0.401291	0.407486	0.407486	0.411011	0.409714	0.411636	0.424225	0.426086	0.442352	0.443939	0.454224	0.458267	0.457474	0.46257	0.44783	0.452118	0.456314	0.468948	0.500824	0.607834	0.781036
		365	0.4133	0.406326	0.410599	0.398941	0.402451	0.408295	0.407532	0.410919	0.410202	0.411743	0.423645	0.425995	0.441833	0.443726	0.454407	0.458374	0.457458	0.461441	0.446472	0.450668	0.455231	0.465805	0.495911	0.592377	0.745071
		366	0.416153	0.40921	0.412598	0.400681	0.404037	0.409561	0.408371	0.41153	0.410919	0.412018	0.424088	0.426392	0.442368	0.443939	0.455078	0.458023	0.457169	0.461594	0.445908	0.448669	0.452988	0.463058	0.491119	0.576706	0.711777
		367	0.417572	0.410461	0.414352	0.401947	0.404953	0.410446	0.40947	0.411758	0.410873	0.411743	0.423508	0.426041	0.441818	0.443741	0.454514	0.458023	0.456787	0.46048	0.444138	0.447433	0.45015	0.459885	0.486771	0.563309	0.681686
		368	0.418945	0.411545	0.415298	0.402603	0.405365	0.411118	0.409485	0.411331	0.410843	0.411652	0.422867	0.425797	0.441925	0.443024	0.454025	0.458038	0.456543	0.4599	0.442932	0.445007	0.447998	0.456467	0.4823	0.55188	0.655014
		369	0.419571	0.41272	0.416183	0.402985	0.40567	0.411362	0.409409	0.411209	0.410538	0.410965	0.42276	0.424728	0.441284	0.442947	0.453506	0.457367	0.455383	0.458481	0.441376	0.442886	0.445328	0.453201	0.478287	0.540192	0.631912
		370	0.419968	0.413406	0.416458	0.403763	0.406174	0.411438	0.409393	0.411652	0.410782	0.410995	0.42276	0.425018	0.44072	0.44252	0.453217	0.457016	0.45459	0.457718	0.439758	0.441116	0.442841	0.450317	0.473465	0.529846	0.610443
		371	0.420288	0.413605	0.416397	0.4039	0.406418	0.411636	0.409576	0.411591	0.410751	0.410736	0.422836	0.424713	0.440399	0.442337	0.452835	0.456284	0.454208	0.45723	0.437744	0.438614	0.440475	0.447449	0.46994	0.520081	0.591141
		372	0.420517	0.412994	0.416428	0.403854	0.406052	0.411209	0.409439	0.41156	0.410309	0.410751	0.422928	0.424576	0.44075	0.442429	0.452728	0.456146	0.453796	0.455902	0.436066	0.436813	0.437958	0.444046	0.465851	0.511551	0.573654
		373	0.419342	0.412704	0.415985	0.403336	0.405792	0.411072	0.409485	0.411514	0.410736	0.411057	0.42308	0.42485	0.440323	0.44223	0.452744	0.456192	0.453186	0.455185	0.434875	0.434692	0.434875	0.44101	0.461136	0.503922	0.557404
		374	0.418442	0.411514	0.415237	0.402908	0.405579	0.411591	0.409714	0.412231	0.411194	0.411942	0.424164	0.4254	0.441467	0.442657	0.453308	0.455582	0.453476	0.454773	0.433655	0.432419	0.433075	0.438553	0.457672	0.496735	0.543228
		375	0.416901	0.410355	0.413986	0.402023	0.405197	0.410934	0.410095	0.41275	0.412323	0.41272	0.42514	0.426239	0.442642	0.444	0.453903	0.45639	0.453247	0.454102	0.431946	0.430145	0.430588	0.435059	0.454407	0.489166	0.530136
		376	0.415146	0.409134	0.412613	0.401077	0.404465	0.410828	0.410324	0.413727	0.413116	0.414154	0.426437	0.427368	0.444122	0.44516	0.454849	0.457352	0.453522	0.453812	0.430145	0.42807	0.427399	0.431885	0.450989	0.482498	0.518555
		377	0.412857	0.406631	0.410889	0.400223	0.403839	0.410645	0.41095	0.414764	0.414383	0.415649	0.427872	0.429398	0.445908	0.446793	0.456024	0.457901	0.453384	0.453613	0.428574	0.426025	0.424881	0.42868	0.447083	0.476395	0.50737
		378	0.410477	0.404602	0.409027	0.398987	0.403015	0.410858	0.411346	0.415726	0.415695	0.417175	0.42955	0.431046	0.44725	0.448166	0.456879	0.458923	0.453964	0.453476	0.427338	0.423691	0.42186	0.425125	0.443619	0.471024	0.497421
		379	0.407974	0.402359	0.407242	0.397415	0.402206	0.410538	0.411667	0.416977	0.417419	0.418533	0.431503	0.432693	0.448883	0.449524	0.457825	0.459549	0.454514	0.453293	0.426361	0.421616	0.418991	0.422607	0.440369	0.465286	0.488632
		380	0.404816	0.399612	0.404938	0.395981	0.401123	0.409775	0.411682	0.417297	0.418198	0.419693	0.432434	0.434143	0.450546	0.451263	0.45929	0.460541	0.454788	0.452988	0.424469	0.419235	0.416077	0.41922	0.436203	0.459961	0.480637
		381	0.401917	0.396713	0.402954	0.394211	0.399918	0.409348	0.411209	0.417603	0.41832	0.420532	0.433182	0.434784	0.450912	0.451721	0.459915	0.460876	0.454437	0.451965	0.422729	0.416885	0.413361	0.415985	0.432404	0.455307	0.472641
		382	0.399216	0.394409	0.401077	0.392639	0.398376	0.408127	0.410568	0.41713	0.418716	0.420609	0.433609	0.435196	0.451202	0.451736	0.460114	0.460297	0.453979	0.451141	0.421021	0.414459	0.410156	0.412888	0.42926	0.450623	0.46582
		383	0.396591	0.391968	0.399078	0.390823	0.397064	0.40657	0.409592	0.416214	0.417664	0.419312	0.432587	0.43399	0.45018	0.451065	0.458893	0.459381	0.452896	0.449524	0.418518	0.411499	0.407516	0.409683	0.426193	0.446182	0.459259
		384	0.394043	0.389587	0.396744	0.388977	0.395248	0.404633	0.408051	0.414688	0.416061	0.417358	0.431122	0.432358	0.448868	0.449097	0.457275	0.457657	0.450592	0.447189	0.415863	0.408676	0.404373	0.406281	0.422745	0.441895	0.453278
		385	0.391266	0.387024	0.394485	0.38678	0.392838	0.402802	0.405518	0.412323	0.413422	0.415131	0.428497	0.429688	0.445938	0.446136	0.45459	0.455063	0.447784	0.444458	0.412766	0.405136	0.40065	0.402817	0.41893	0.437454	0.447601
		386	0.388748	0.384216	0.392334	0.384583	0.390991	0.400665	0.402908	0.409698	0.41037	0.412079	0.42514	0.426605	0.442993	0.442993	0.452026	0.452179	0.444687	0.441711	0.409073	0.401947	0.397186	0.399551	0.415375	0.43306	0.4422
		387	0.386276	0.3815	0.39006	0.382324	0.388168	0.397751	0.400192	0.405869	0.406876	0.408524	0.42131	0.42247	0.438995	0.439224	0.447388	0.447891	0.440857	0.43837	0.405807	0.398254	0.393417	0.395676	0.411224	0.428482	0.436264
		388	0.383652	0.379349	0.388	0.380051	0.385757	0.394882	0.396881	0.402496	0.403351	0.404678	0.417267	0.418274	0.434601	0.435074	0.443176	0.443924	0.437393	0.434311	0.402252	0.394943	0.390091	0.392395	0.407791	0.424835	0.431442
		389	0.380692	0.376404	0.385132	0.377106	0.382767	0.391693	0.393005	0.398209	0.399078	0.400085	0.412628	0.413513	0.429718	0.430252	0.4384	0.439133	0.432907	0.430038	0.398102	0.391144	0.386261	0.388626	0.403992	0.420517	0.425766
		390	0.378082	0.374008	0.382797	0.374786	0.379959	0.388016	0.389572	0.394485	0.394714	0.395599	0.407913	0.408691	0.42514	0.425323	0.433945	0.434723	0.428619	0.426224	0.394501	0.387177	0.382706	0.385071	0.400879	0.416763	0.421127
		391	0.375107	0.371002	0.380508	0.372009	0.377121	0.385101	0.385803	0.390503	0.390762	0.390808	0.403564	0.404083	0.420181	0.420181	0.428711	0.429871	0.424255	0.421844	0.390488	0.383469	0.379501	0.381363	0.397034	0.413025	0.416351
		392	0.37236	0.368484	0.377823	0.369461	0.374069	0.381989	0.382263	0.386337	0.386154	0.386307	0.398743	0.399231	0.41507	0.415039	0.423599	0.424896	0.419647	0.418015	0.386688	0.380005	0.376053	0.377869	0.3936	0.409271	0.412094
		393	0.369568	0.365692	0.375381	0.366714	0.371185	0.378922	0.378662	0.382416	0.381866	0.381729	0.393951	0.394287	0.410187	0.410187	0.418961	0.420242	0.415131	0.413803	0.382568	0.37648	0.372818	0.374741	0.390427	0.405579	0.407883
		394	0.366776	0.362991	0.372467	0.363785	0.368149	0.375702	0.374954	0.378311	0.377609	0.377319	0.389374	0.389175	0.405151	0.40506	0.41333	0.415222	0.410477	0.409546	0.378586	0.372879	0.369156	0.371063	0.386398	0.401749	0.403824
		395	0.364029	0.360184	0.370148	0.361084	0.365158	0.372467	0.371246	0.374527	0.373795	0.372803	0.384598	0.384552	0.40033	0.399933	0.408386	0.410339	0.405914	0.405136	0.374725	0.369095	0.365372	0.367432	0.382614	0.398224	0.39949
		396	0.361404	0.357559	0.367371	0.358368	0.362122	0.368958	0.367538	0.370682	0.369446	0.368423	0.380035	0.379944	0.395294	0.394882	0.403137	0.404755	0.400665	0.400391	0.370529	0.365448	0.361542	0.364014	0.379074	0.394562	0.39563
		397	0.359283	0.355545	0.365158	0.356369	0.35997	0.366089	0.364517	0.367447	0.365662	0.364487	0.3759	0.375671	0.3909	0.390121	0.398605	0.399902	0.39566	0.396164	0.366486	0.361847	0.357941	0.360657	0.375641	0.390701	0.391479
		398	0.357086	0.353271	0.362976	0.353668	0.3573	0.363205	0.361282	0.363739	0.361984	0.36058	0.371643	0.371201	0.386307	0.385056	0.393295	0.394516	0.390488	0.39119	0.362244	0.357681	0.35408	0.35643	0.37178	0.386826	0.386932
		399	0.355179	0.351654	0.361038	0.351547	0.355011	0.360687	0.358093	0.360352	0.358307	0.356415	0.367661	0.366943	0.381775	0.380249	0.388092	0.38916	0.385544	0.386276	0.357803	0.353714	0.350143	0.352493	0.368027	0.383163	0.382874
		400	0.353958	0.35025	0.359894	0.349854	0.35289	0.358353	0.355484	0.357559	0.355377	0.353043	0.36412	0.362976	0.377441	0.375687	0.383545	0.384415	0.3806	0.381836	0.353577	0.34996	0.346344	0.348862	0.364319	0.37944	0.378571
		401	0.352905	0.348969	0.358261	0.348251	0.351135	0.356186	0.353073	0.354675	0.352371	0.349777	0.360428	0.358871	0.37323	0.37114	0.378479	0.379257	0.37558	0.377182	0.349548	0.345901	0.342621	0.3452	0.360565	0.375351	0.374878
		402	0.352478	0.348373	0.357376	0.34697	0.349716	0.354523	0.350876	0.352417	0.349655	0.346664	0.357162	0.355484	0.369354	0.36647	0.373627	0.374619	0.371078	0.372543	0.34549	0.342148	0.339081	0.341522	0.356506	0.371887	0.371201
		403	0.352631	0.348694	0.357285	0.346603	0.348999	0.3535	0.349396	0.350571	0.347336	0.344238	0.354645	0.352325	0.366104	0.362473	0.369141	0.370041	0.366791	0.368256	0.341766	0.338776	0.335678	0.338089	0.35318	0.368835	0.36734
		404	0.35321	0.348892	0.357376	0.34639	0.348267	0.352737	0.34816	0.349136	0.345749	0.341843	0.352295	0.349442	0.363007	0.358978	0.365433	0.365936	0.362595	0.364258	0.338074	0.335114	0.332275	0.334671	0.349823	0.365448	0.364059
		405	0.354462	0.34996	0.357727	0.346634	0.348465	0.352478	0.347351	0.348038	0.344528	0.34021	0.350342	0.347153	0.360413	0.355804	0.361633	0.361954	0.358521	0.360641	0.334717	0.331818	0.328964	0.331375	0.346817	0.362213	0.360809
		406	0.356247	0.351624	0.359085	0.347366	0.348984	0.352417	0.347168	0.347198	0.343109	0.338898	0.348404	0.344894	0.357864	0.35289	0.358093	0.358444	0.354736	0.356979	0.331131	0.328613	0.325592	0.328506	0.343674	0.358856	0.357422
		407	0.358521	0.353836	0.360733	0.348618	0.349945	0.352997	0.347427	0.347092	0.342941	0.337738	0.347137	0.343445	0.356079	0.350266	0.355286	0.355423	0.351746	0.35379	0.328003	0.325287	0.322281	0.325424	0.340515	0.355865	0.354309
		408	0.36113	0.356232	0.362656	0.350143	0.351013	0.354095	0.348114	0.347122	0.342789	0.337097	0.346329	0.342194	0.354385	0.348114	0.35231	0.352417	0.348877	0.350769	0.324799	0.322006	0.318848	0.321838	0.337006	0.352692	0.350967
		409	0.364319	0.358902	0.365143	0.352158	0.35257	0.355408	0.34874	0.347794	0.342926	0.336899	0.345978	0.341248	0.353104	0.346222	0.350174	0.34993	0.346176	0.347565	0.321762	0.318893	0.315399	0.318375	0.333633	0.349487	0.347702
		410	0.36731	0.362	0.367813	0.354416	0.35466	0.356934	0.34993	0.348709	0.343246	0.337112	0.345764	0.340897	0.352448	0.345291	0.348602	0.348297	0.344055	0.344894	0.319061	0.316086	0.312531	0.315674	0.330856	0.346603	0.344803
		411	0.370972	0.365555	0.370743	0.356781	0.35701	0.358887	0.351318	0.349777	0.344177	0.337555	0.345993	0.340851	0.352356	0.344254	0.347473	0.346771	0.34227	0.342545	0.31636	0.3134	0.309433	0.312576	0.327896	0.343658	0.341995
		412	0.375275	0.369537	0.374039	0.359909	0.359909	0.36116	0.353271	0.35144	0.34552	0.338348	0.346939	0.341309	0.352463	0.343933	0.346619	0.345688	0.340668	0.340622	0.314041	0.310745	0.306519	0.309586	0.32486	0.340927	0.338837
		413	0.3797	0.373703	0.377762	0.363144	0.362793	0.363739	0.355682	0.353378	0.347168	0.339645	0.3479	0.342194	0.352966	0.344086	0.346161	0.344894	0.339508	0.339066	0.311951	0.308136	0.303604	0.306763	0.322144	0.337875	0.335831
		414	0.384125	0.378021	0.38147	0.366241	0.365723	0.366333	0.358078	0.35524	0.348938	0.341248	0.34903	0.34314	0.353775	0.34436	0.346054	0.344345	0.33873	0.337494	0.309708	0.30542	0.30098	0.304092	0.31926	0.334946	0.332886
		415	0.388458	0.382217	0.385254	0.369675	0.368805	0.369247	0.360611	0.357452	0.350739	0.342804	0.350525	0.344482	0.354721	0.344757	0.346329	0.344162	0.338104	0.336533	0.307907	0.303116	0.298462	0.301392	0.316727	0.332535	0.330215
		416	0.392242	0.385788	0.388565	0.372559	0.37149	0.371613	0.362473	0.35936	0.352386	0.344376	0.351685	0.345261	0.355453	0.345474	0.34639	0.343994	0.337753	0.335266	0.306412	0.301147	0.296188	0.298859	0.314285	0.330307	0.327576
		417	0.396271	0.389526	0.391678	0.37529	0.373947	0.374252	0.364304	0.361206	0.354034	0.345703	0.352844	0.346268	0.356262	0.345886	0.346512	0.343903	0.337143	0.333679	0.304337	0.29863	0.293076	0.295929	0.311218	0.327454	0.324905
		418	0.400253	0.393539	0.394882	0.378403	0.376877	0.376587	0.366776	0.363205	0.355759	0.347214	0.35437	0.347549	0.357101	0.346664	0.347061	0.344177	0.336807	0.332657	0.302689	0.296204	0.290573	0.293304	0.308426	0.324783	0.322464
		419	0.403503	0.39653	0.39772	0.380814	0.379532	0.378571	0.368683	0.364853	0.357391	0.348282	0.355515	0.34845	0.357666	0.346939	0.347214	0.343918	0.336121	0.33136	0.300461	0.293732	0.287827	0.290451	0.305405	0.322021	0.319412
		420	0.406998	0.400131	0.400665	0.383499	0.381927	0.380768	0.370605	0.36673	0.358932	0.349609	0.356781	0.349777	0.358719	0.347412	0.347672	0.344162	0.33609	0.330582	0.299088	0.291977	0.285385	0.288055	0.30336	0.319717	0.31694
		421	0.410431	0.403427	0.403503	0.38588	0.384262	0.382904	0.372437	0.368515	0.360367	0.351242	0.358276	0.350906	0.359802	0.348206	0.348053	0.344391	0.335892	0.32988	0.297729	0.290115	0.283325	0.285828	0.301117	0.317444	0.314926
		422	0.41362	0.406219	0.406082	0.388214	0.386383	0.384933	0.374069	0.369949	0.361832	0.352341	0.359314	0.351669	0.360641	0.348923	0.348328	0.344452	0.335663	0.329056	0.296204	0.288055	0.281006	0.283493	0.298721	0.315155	0.312454
		423	0.416748	0.409286	0.408569	0.390472	0.388321	0.386765	0.375748	0.371277	0.362991	0.353729	0.36026	0.352585	0.361664	0.349228	0.348572	0.344452	0.335312	0.328049	0.294724	0.286041	0.278778	0.281219	0.296295	0.312729	0.310074
		424	0.419708	0.41217	0.410812	0.392349	0.39003	0.388397	0.377258	0.372498	0.364273	0.35466	0.361084	0.353485	0.362045	0.34964	0.34877	0.344315	0.335083	0.326889	0.293137	0.284073	0.276337	0.278854	0.293884	0.310318	0.307693
		425	0.422287	0.414734	0.413101	0.394302	0.391663	0.389877	0.378616	0.373627	0.365372	0.35524	0.361771	0.354034	0.362534	0.34996	0.348724	0.344009	0.334442	0.32608	0.291611	0.282242	0.274246	0.276474	0.291534	0.307983	0.305328
		426	0.424866	0.417007	0.415161	0.39592	0.393143	0.391251	0.379547	0.374634	0.366058	0.355881	0.362213	0.354523	0.362747	0.349854	0.348694	0.343842	0.333679	0.325104	0.289932	0.279999	0.272049	0.274002	0.288895	0.305481	0.302765
		427	0.427917	0.419678	0.417496	0.397903	0.395096	0.392944	0.380875	0.375931	0.36702	0.356522	0.362854	0.355133	0.363083	0.350113	0.348724	0.343658	0.332993	0.324081	0.288315	0.278091	0.270111	0.271912	0.286514	0.303482	0.300385
		428	0.431305	0.422775	0.419861	0.400162	0.397125	0.39447	0.382507	0.37706	0.368149	0.357651	0.363586	0.356049	0.363632	0.350555	0.348694	0.343521	0.332596	0.323059	0.286942	0.276199	0.267624	0.269562	0.284454	0.30127	0.298309
		429	0.434128	0.425644	0.422379	0.402161	0.398895	0.396118	0.383743	0.377991	0.368973	0.35849	0.364365	0.356476	0.363831	0.350739	0.34877	0.343124	0.331894	0.32193	0.28511	0.27388	0.265335	0.267044	0.282013	0.298904	0.295853
		430	0.437317	0.428589	0.425003	0.404434	0.400894	0.397781	0.385117	0.379501	0.370056	0.359558	0.365112	0.357056	0.364182	0.351028	0.348984	0.342834	0.33139	0.32106	0.283524	0.271896	0.26297	0.264847	0.279587	0.296616	0.293671
		431	0.440704	0.431839	0.427673	0.40683	0.402985	0.399673	0.386795	0.380829	0.371384	0.360474	0.365891	0.357742	0.364914	0.351532	0.349228	0.343124	0.331207	0.320084	0.28215	0.270004	0.260971	0.262573	0.277466	0.294296	0.29155
		432	0.444382	0.435471	0.430771	0.409531	0.405594	0.401825	0.388641	0.382401	0.372711	0.361618	0.367096	0.35878	0.365921	0.35199	0.34967	0.343658	0.331009	0.319626	0.280731	0.268433	0.258942	0.260498	0.275162	0.292145	0.289261
		433	0.448364	0.439362	0.434097	0.412399	0.408524	0.404419	0.390869	0.384567	0.374283	0.36319	0.368805	0.360092	0.367264	0.353378	0.350693	0.344147	0.331192	0.319382	0.279449	0.266663	0.256927	0.258896	0.272964	0.289963	0.287292
		434	0.452469	0.442978	0.437515	0.415405	0.411194	0.406845	0.39296	0.386368	0.376282	0.36499	0.370361	0.361465	0.3685	0.354584	0.3517	0.344925	0.331436	0.31897	0.278366	0.264893	0.255051	0.256668	0.271362	0.288055	0.285187
		435	0.456329	0.446426	0.440536	0.417953	0.413574	0.409042	0.394913	0.388275	0.378021	0.366318	0.371811	0.362839	0.369568	0.35556	0.352448	0.34549	0.33165	0.318481	0.2771	0.263168	0.252747	0.254456	0.269058	0.285934	0.282928
		436	0.460129	0.449966	0.443619	0.421021	0.41629	0.411453	0.397293	0.390182	0.379669	0.368134	0.373352	0.364395	0.370926	0.35675	0.353561	0.346176	0.332062	0.318298	0.27597	0.261444	0.250977	0.252151	0.266754	0.283752	0.280792
		437	0.464172	0.453812	0.447205	0.424255	0.419418	0.414261	0.399811	0.392776	0.381866	0.37027	0.375214	0.36644	0.372894	0.358521	0.355072	0.347687	0.332809	0.318237	0.27533	0.260147	0.2491	0.250595	0.264587	0.281906	0.278824
		438	0.468048	0.457794	0.450775	0.427521	0.422485	0.417236	0.402481	0.395081	0.384293	0.372681	0.377594	0.368546	0.374802	0.36055	0.35704	0.349182	0.333817	0.318649	0.274673	0.258881	0.247391	0.249039	0.262909	0.280197	0.277069
		439	0.471527	0.46109	0.453598	0.429993	0.425034	0.419632	0.404938	0.397217	0.386185	0.374512	0.379471	0.370239	0.37648	0.362152	0.358536	0.350494	0.334656	0.318909	0.273956	0.257584	0.245758	0.247162	0.261002	0.278534	0.275223
		440	0.474503	0.463776	0.456131	0.432297	0.427094	0.421478	0.406937	0.399124	0.388046	0.376175	0.381134	0.372116	0.37825	0.363861	0.359863	0.351624	0.335251	0.319153	0.273239	0.256012	0.244019	0.245041	0.259216	0.27655	0.273087
		441	0.477097	0.466202	0.458313	0.434174	0.429001	0.42337	0.408691	0.400665	0.389786	0.377701	0.382813	0.373917	0.379715	0.365402	0.36145	0.352951	0.33609	0.319336	0.2724	0.254333	0.241943	0.243225	0.257385	0.274429	0.270996
		442	0.479187	0.468185	0.460022	0.435959	0.430801	0.425034	0.410309	0.40239	0.391449	0.379349	0.384506	0.375443	0.38118	0.367203	0.363052	0.354263	0.337128	0.319489	0.271515	0.253098	0.240585	0.241669	0.255539	0.272751	0.269409
		443	0.480392	0.469421	0.461105	0.436829	0.431702	0.425903	0.411316	0.403473	0.392502	0.380463	0.385605	0.376511	0.382507	0.368484	0.364243	0.355225	0.337692	0.319366	0.270691	0.251785	0.238937	0.23999	0.253738	0.271042	0.26767
		444	0.480896	0.469772	0.461487	0.437302	0.432297	0.426376	0.411789	0.404114	0.39325	0.381226	0.386398	0.37738	0.38353	0.369339	0.364975	0.356155	0.338058	0.319366	0.269897	0.250458	0.237183	0.238113	0.251907	0.269302	0.266006
		445	0.480759	0.469666	0.461243	0.437103	0.432053	0.426392	0.411819	0.404358	0.393661	0.381714	0.386734	0.377838	0.383987	0.369995	0.365433	0.356552	0.338226	0.318924	0.269135	0.249146	0.235443	0.236343	0.250183	0.267563	0.264297
		446	0.479752	0.468903	0.460297	0.436157	0.431183	0.425735	0.411377	0.403992	0.393433	0.381668	0.386871	0.377991	0.384003	0.37027	0.365845	0.356827	0.338089	0.318466	0.26799	0.247635	0.234299	0.234848	0.248489	0.265976	0.262527
		447	0.477768	0.466827	0.458466	0.434494	0.429718	0.424255	0.410126	0.40303	0.392471	0.380844	0.386368	0.377502	0.383621	0.369827	0.365753	0.356537	0.337677	0.317581	0.266647	0.246216	0.232758	0.233063	0.246521	0.264252	0.260696
		448	0.475067	0.464142	0.455856	0.431992	0.427444	0.422226	0.408264	0.401352	0.390976	0.379654	0.385269	0.376633	0.382828	0.369095	0.364975	0.355698	0.336945	0.316635	0.265396	0.244827	0.231018	0.231537	0.244736	0.262512	0.258942
		449	0.471771	0.460968	0.452667	0.42926	0.424774	0.4198	0.406143	0.399445	0.389206	0.37825	0.384003	0.375336	0.381668	0.368286	0.364059	0.354828	0.335922	0.315613	0.264145	0.243393	0.229614	0.230179	0.243317	0.261246	0.257645
		450	0.467834	0.45697	0.448868	0.425598	0.421555	0.416733	0.403412	0.396957	0.386978	0.3759	0.381882	0.373398	0.379745	0.366791	0.362549	0.353287	0.334518	0.314026	0.262619	0.241913	0.227905	0.228714	0.241776	0.259644	0.255997
		451	0.463226	0.452423	0.44455	0.421555	0.417618	0.413071	0.400208	0.394012	0.384308	0.37352	0.37941	0.371277	0.37738	0.364731	0.360641	0.351471	0.332733	0.31218	0.261108	0.240341	0.226181	0.22731	0.240479	0.258041	0.254578
		452	0.457916	0.447281	0.439606	0.416855	0.413101	0.408783	0.396423	0.390396	0.380997	0.370514	0.376389	0.368423	0.374435	0.361954	0.358368	0.349091	0.330368	0.310104	0.259201	0.238525	0.224503	0.225464	0.238892	0.256332	0.252945
		453	0.452499	0.442078	0.434494	0.412125	0.408661	0.404556	0.392166	0.386673	0.377579	0.367004	0.373138	0.365295	0.371552	0.35936	0.355896	0.346649	0.328018	0.308273	0.257355	0.236877	0.223038	0.223953	0.237381	0.25473	0.251434
		454	0.44696	0.436768	0.429443	0.407303	0.404129	0.400238	0.388184	0.382721	0.373886	0.36351	0.369873	0.362167	0.368622	0.356628	0.353058	0.344101	0.325668	0.305969	0.255615	0.235321	0.221542	0.222824	0.236099	0.253372	0.250153
		455	0.441055	0.43071	0.423889	0.401871	0.398941	0.395493	0.383698	0.378464	0.369751	0.359558	0.366043	0.35849	0.365051	0.35318	0.350037	0.340973	0.322708	0.303345	0.253403	0.233749	0.220001	0.221207	0.234329	0.251785	0.24852
		456	0.435623	0.425308	0.418732	0.396973	0.39415	0.390915	0.37941	0.374512	0.36586	0.355774	0.362457	0.355042	0.361649	0.349976	0.346954	0.338043	0.319794	0.301132	0.251709	0.23233	0.21875	0.220016	0.232925	0.250595	0.247223
		457	0.430328	0.420074	0.413712	0.392151	0.389496	0.386414	0.375168	0.370529	0.361954	0.352249	0.358887	0.351669	0.358261	0.346893	0.34404	0.335114	0.31723	0.298798	0.249863	0.23082	0.217697	0.219147	0.232025	0.24939	0.245789
		458	0.424774	0.414581	0.408539	0.387177	0.384491	0.381714	0.370789	0.366119	0.35788	0.348343	0.35495	0.347885	0.354431	0.34343	0.340561	0.331833	0.314163	0.296021	0.247803	0.229065	0.216232	0.217514	0.230743	0.247818	0.244278
		459	0.41954	0.409393	0.403702	0.38237	0.380081	0.377274	0.366577	0.362015	0.353989	0.344635	0.350983	0.34407	0.350891	0.339966	0.337265	0.328751	0.311417	0.293228	0.245804	0.227325	0.214615	0.216095	0.228943	0.246338	0.242767
		460	0.415131	0.40506	0.399429	0.378296	0.376114	0.373352	0.36293	0.358444	0.35051	0.341293	0.347763	0.340973	0.347702	0.337097	0.334503	0.326035	0.30864	0.291214	0.243774	0.226028	0.213318	0.214828	0.227722	0.24501	0.241394
		461	0.411133	0.400986	0.395554	0.374725	0.372543	0.37001	0.359634	0.355194	0.347473	0.338287	0.34523	0.338409	0.344955	0.334396	0.332199	0.323715	0.306244	0.289261	0.242142	0.224823	0.212143	0.213791	0.226624	0.243683	0.240326
		462	0.407181	0.39711	0.39183	0.371063	0.369232	0.366592	0.3564	0.351974	0.344254	0.335297	0.342285	0.335541	0.342209	0.331848	0.329803	0.32132	0.303986	0.28717	0.240585	0.223114	0.210907	0.212311	0.225281	0.242233	0.238998
		463	0.403503	0.393356	0.388565	0.367905	0.366104	0.363388	0.353485	0.349152	0.34166	0.332535	0.339676	0.332947	0.339706	0.329483	0.327469	0.31929	0.301895	0.285202	0.239014	0.221619	0.209641	0.21106	0.223999	0.241043	0.237976
		464	0.400055	0.389923	0.385406	0.36496	0.36319	0.360489	0.350952	0.346802	0.339233	0.330246	0.337479	0.33078	0.337494	0.327484	0.325531	0.317535	0.300415	0.283752	0.237625	0.220306	0.208313	0.210052	0.222656	0.239746	0.236755
		465	0.396927	0.386948	0.382629	0.362335	0.360611	0.358109	0.34874	0.344559	0.337158	0.32843	0.33551	0.329147	0.335983	0.325836	0.324142	0.316132	0.299057	0.282578	0.236481	0.219208	0.207153	0.208969	0.221848	0.238541	0.235443
		466	0.393356	0.383499	0.379364	0.359299	0.35762	0.355484	0.346115	0.342209	0.334839	0.326202	0.333557	0.327148	0.334366	0.324005	0.322525	0.314713	0.297318	0.281036	0.234772	0.217819	0.205765	0.207474	0.220276	0.236938	0.233856
		467	0.390106	0.380081	0.376373	0.356567	0.355072	0.353012	0.343842	0.340195	0.332962	0.324371	0.331924	0.325668	0.332703	0.322983	0.321457	0.313553	0.296204	0.27977	0.233414	0.216721	0.204727	0.2061	0.218994	0.235458	0.232803
		468	0.38681	0.376968	0.373489	0.353958	0.352676	0.351028	0.34201	0.338593	0.33139	0.322983	0.330658	0.324448	0.33168	0.322174	0.320663	0.312775	0.2957	0.278946	0.232666	0.215836	0.203857	0.205093	0.217972	0.234268	0.232224
		469	0.38269	0.373077	0.369934	0.350754	0.349579	0.348358	0.339523	0.336365	0.329437	0.321289	0.329132	0.322952	0.330338	0.321014	0.319794	0.311783	0.294617	0.277771	0.231628	0.214417	0.202713	0.20372	0.216537	0.23291	0.23082
		470	0.378326	0.368896	0.366028	0.347412	0.346542	0.345642	0.337036	0.334213	0.327484	0.319595	0.327393	0.321793	0.329086	0.319946	0.318909	0.311066	0.293701	0.27681	0.23056	0.213348	0.201431	0.202454	0.21524	0.231583	0.229462
		471	0.373688	0.364365	0.361984	0.343826	0.343201	0.342453	0.334686	0.332001	0.325485	0.317917	0.325943	0.320526	0.32814	0.319168	0.318069	0.310593	0.293106	0.276123	0.229675	0.212463	0.200485	0.201492	0.214218	0.23056	0.228607
		472	0.368546	0.359375	0.35759	0.339691	0.339432	0.339096	0.331619	0.329407	0.323441	0.316086	0.324051	0.31897	0.326843	0.318176	0.317215	0.309616	0.29213	0.275436	0.228683	0.211487	0.199661	0.200958	0.213364	0.229431	0.227768
		473	0.362732	0.353683	0.352478	0.33519	0.335419	0.335312	0.328506	0.326691	0.321121	0.314148	0.322144	0.317566	0.325272	0.317032	0.316315	0.308609	0.291138	0.274551	0.22789	0.210449	0.198868	0.200287	0.212479	0.228485	0.226807
		474	0.355728	0.346817	0.346313	0.329727	0.330338	0.33075	0.324493	0.323288	0.31778	0.311325	0.319763	0.315277	0.323196	0.315231	0.31488	0.307114	0.289566	0.273132	0.226746	0.209183	0.197708	0.199005	0.211227	0.227051	0.225662
		475	0.348236	0.339539	0.33963	0.323792	0.324768	0.325714	0.320175	0.319412	0.314316	0.308243	0.316925	0.312668	0.320862	0.31311	0.313065	0.30542	0.288116	0.271667	0.225403	0.208405	0.196594	0.198166	0.210098	0.225647	0.22496
		476	0.339859	0.331284	0.332275	0.317184	0.318558	0.320251	0.315216	0.315079	0.310394	0.304825	0.313751	0.309708	0.318176	0.310654	0.310944	0.303482	0.286285	0.270233	0.224045	0.207321	0.195465	0.196991	0.209076	0.224457	0.223801
		477	0.330246	0.322113	0.323975	0.309555	0.311462	0.313766	0.309555	0.309875	0.305832	0.30069	0.309875	0.306107	0.314774	0.307785	0.30806	0.301086	0.283875	0.268097	0.222549	0.206085	0.19429	0.195587	0.207886	0.223328	0.222595
		478	0.32048	0.312912	0.315506	0.301743	0.304321	0.307281	0.303802	0.304626	0.301315	0.296371	0.305771	0.302307	0.311264	0.304474	0.305191	0.298477	0.281738	0.265976	0.221039	0.205078	0.193726	0.19458	0.206833	0.222229	0.221695
		479	0.309921	0.302795	0.306259	0.293243	0.296448	0.299911	0.297287	0.298981	0.295944	0.291458	0.30127	0.298111	0.30722	0.300629	0.30191	0.295303	0.278702	0.263733	0.219467	0.203812	0.192932	0.19368	0.205841	0.220963	0.22081
		480	0.298431	0.29158	0.295746	0.283646	0.28743	0.291595	0.289902	0.292297	0.289841	0.285721	0.295898	0.293152	0.302383	0.296234	0.297867	0.291473	0.27533	0.260651	0.217438	0.202316	0.191696	0.192444	0.205032	0.219757	0.219788
		481	0.286697	0.280182	0.285156	0.273926	0.278412	0.283264	0.282349	0.28537	0.283432	0.279816	0.290421	0.287872	0.297287	0.291458	0.293701	0.287552	0.271805	0.257965	0.215469	0.201111	0.190643	0.191513	0.204117	0.218719	0.21875
		482	0.27449	0.268463	0.274323	0.263992	0.269058	0.274673	0.274475	0.278351	0.276764	0.27388	0.28447	0.282288	0.291992	0.286469	0.289017	0.283035	0.268021	0.255203	0.213455	0.199875	0.189713	0.190506	0.203384	0.217987	0.217865
		483	0.261475	0.255661	0.262711	0.253265	0.258957	0.265167	0.265854	0.270432	0.269318	0.266998	0.27771	0.275986	0.285995	0.28064	0.283524	0.277985	0.263641	0.251389	0.211121	0.198334	0.188675	0.189362	0.202301	0.216537	0.217072
		484	0.248734	0.243301	0.251114	0.242523	0.248795	0.255829	0.257324	0.262695	0.262131	0.260239	0.271103	0.269638	0.279999	0.274765	0.27803	0.273056	0.259262	0.24791	0.208908	0.196823	0.187714	0.188522	0.201385	0.215424	0.216034
		485	0.236008	0.230789	0.239471	0.231964	0.238678	0.246475	0.248779	0.254852	0.254776	0.25325	0.264328	0.26326	0.273743	0.268906	0.272415	0.267807	0.254456	0.244186	0.20665	0.195526	0.186707	0.187775	0.200638	0.214752	0.215256
		486	0.222702	0.217834	0.227524	0.220993	0.228378	0.236603	0.239746	0.24646	0.246857	0.245712	0.257019	0.256256	0.267059	0.262512	0.266251	0.261993	0.249298	0.240036	0.203995	0.193939	0.185806	0.186859	0.199585	0.213669	0.214355
		487	0.209854	0.205521	0.216293	0.210266	0.218262	0.22728	0.231064	0.238251	0.239456	0.238617	0.250153	0.249481	0.260605	0.256134	0.260162	0.256149	0.244614	0.23616	0.201752	0.192444	0.184921	0.185928	0.198914	0.212784	0.213577
		488	0.19696	0.192902	0.204468	0.199326	0.207748	0.217422	0.222015	0.229706	0.231354	0.230927	0.242615	0.242325	0.253586	0.249313	0.253922	0.250137	0.239243	0.231918	0.199112	0.19104	0.183807	0.184906	0.197998	0.211746	0.212769
		489	0.184845	0.181046	0.193405	0.188934	0.197983	0.207977	0.213409	0.221695	0.223557	0.223618	0.235321	0.235535	0.246552	0.242447	0.247955	0.244492	0.234055	0.227753	0.196411	0.189453	0.182785	0.184113	0.197052	0.210602	0.212006
		490	0.172729	0.169388	0.182434	0.178696	0.188171	0.198776	0.204666	0.213425	0.215759	0.215927	0.228165	0.228317	0.239563	0.235687	0.241409	0.238541	0.228561	0.223465	0.193665	0.187958	0.1819	0.183273	0.196136	0.209732	0.21109
		491	0.161041	0.157959	0.171829	0.168793	0.178635	0.189774	0.196091	0.20546	0.207947	0.208466	0.220993	0.221176	0.232697	0.229004	0.234787	0.232285	0.22319	0.219299	0.190948	0.18634	0.180954	0.182419	0.195206	0.208679	0.210266
		492	0.150909	0.147766	0.162399	0.160019	0.170105	0.181717	0.188522	0.198563	0.201233	0.202026	0.214508	0.214844	0.22644	0.222885	0.228928	0.226746	0.21814	0.215424	0.188965	0.184952	0.180084	0.181641	0.194748	0.207748	0.209625
		493	0.140564	0.137802	0.153152	0.151291	0.161606	0.173813	0.181	0.191437	0.194244	0.195419	0.207932	0.208328	0.220123	0.216721	0.223053	0.221069	0.213165	0.211472	0.18634	0.183456	0.179108	0.180649	0.193695	0.206863	0.208771
		494	0.131119	0.128769	0.14473	0.143387	0.154083	0.166565	0.174011	0.184601	0.187866	0.18924	0.201904	0.202286	0.214081	0.210922	0.217575	0.215698	0.208588	0.207764	0.183884	0.182083	0.178192	0.179703	0.192688	0.206009	0.207901
		495	0.122589	0.12059	0.137131	0.136246	0.147232	0.159851	0.167633	0.178589	0.182022	0.183472	0.196289	0.196808	0.208664	0.205673	0.212402	0.210663	0.204361	0.204315	0.181702	0.18074	0.17717	0.178925	0.192154	0.205383	0.207245
		496	0.114624	0.112762	0.129807	0.129395	0.140594	0.153549	0.161606	0.17276	0.176529	0.17804	0.190765	0.191452	0.203476	0.200562	0.207581	0.205948	0.200089	0.200897	0.179504	0.179443	0.176422	0.178116	0.191574	0.20459	0.206772
		497	0.107178	0.105606	0.123016	0.123077	0.134369	0.14772	0.156128	0.167206	0.171188	0.172806	0.185593	0.18634	0.198486	0.195526	0.202927	0.201813	0.196106	0.197495	0.17746	0.178085	0.175568	0.1772	0.190598	0.203537	0.206009
		498	0.10051	0.099091	0.116852	0.117355	0.128876	0.142197	0.150833	0.16214	0.166229	0.168076	0.180786	0.18187	0.193832	0.19101	0.198563	0.197632	0.192581	0.194321	0.175247	0.17688	0.174652	0.1763	0.189697	0.202332	0.204941
		499	0.094543	0.093216	0.111328	0.112076	0.12381	0.137238	0.146057	0.157837	0.161713	0.163651	0.176544	0.177673	0.189606	0.186905	0.194519	0.193695	0.189346	0.191635	0.173355	0.175461	0.173584	0.175354	0.18898	0.201569	0.204163
		500	0.089142	0.087753	0.106293	0.107193	0.119125	0.132736	0.141739	0.153641	0.157593	0.159531	0.172806	0.17363	0.185745	0.183014	0.19072	0.190277	0.186188	0.189056	0.1716	0.174088	0.172516	0.1745	0.188156	0.200546	0.203339
		501	0.084427	0.083145	0.102051	0.103058	0.115265	0.128876	0.138245	0.149994	0.154114	0.156143	0.169464	0.170319	0.18251	0.179825	0.187653	0.18721	0.183472	0.186752	0.170151	0.173218	0.171783	0.173782	0.1875	0.200043	0.202713
		502	0.08046	0.079208	0.098373	0.099564	0.111877	0.12561	0.135269	0.146881	0.151291	0.153137	0.16655	0.167496	0.179794	0.176956	0.184921	0.184601	0.180969	0.185013	0.168991	0.17244	0.171188	0.173279	0.187027	0.199463	0.202225
		503	0.076538	0.075287	0.094879	0.096451	0.108627	0.122498	0.132202	0.143768	0.148422	0.150299	0.163574	0.164566	0.176895	0.174225	0.182205	0.182266	0.178665	0.18306	0.167465	0.171509	0.170456	0.172607	0.18634	0.198654	0.201691
		504	0.073273	0.071915	0.091721	0.093491	0.105896	0.119797	0.129272	0.141159	0.145737	0.147705	0.161072	0.161957	0.174347	0.171799	0.179947	0.180084	0.176758	0.181137	0.166199	0.170441	0.169785	0.171707	0.185577	0.198029	0.201157
		505	0.070251	0.069046	0.089005	0.090912	0.103333	0.117157	0.126862	0.138809	0.143341	0.145264	0.158737	0.159653	0.171997	0.169571	0.177917	0.178101	0.174911	0.17952	0.165176	0.169601	0.169159	0.171188	0.184998	0.19751	0.20047
		506	0.067413	0.066467	0.086472	0.088394	0.100906	0.114822	0.124542	0.136444	0.140945	0.14299	0.156479	0.15741	0.169907	0.16745	0.175995	0.176056	0.173019	0.178131	0.164078	0.168823	0.168472	0.170486	0.184509	0.196686	0.199875
		507	0.064667	0.063828	0.084045	0.086136	0.09848	0.112564	0.122223	0.134125	0.138641	0.140732	0.154221	0.155075	0.167755	0.165512	0.173828	0.173996	0.171082	0.176361	0.162918	0.167755	0.167648	0.16951	0.183731	0.195923	0.199265
		508	0.062271	0.061432	0.081818	0.08403	0.096436	0.110275	0.120285	0.132095	0.136673	0.138596	0.152176	0.152969	0.165802	0.163589	0.171921	0.172394	0.16954	0.174759	0.161652	0.166946	0.16687	0.168991	0.182892	0.195404	0.198441
		509	0.060226	0.059433	0.07988	0.08226	0.094742	0.108704	0.118546	0.130295	0.134933	0.136871	0.150513	0.151337	0.164154	0.161896	0.170547	0.170975	0.168243	0.173706	0.160751	0.166229	0.166275	0.168411	0.182327	0.194916	0.197952
		510	0.058334	0.057571	0.078033	0.080551	0.09317	0.106735	0.116577	0.128479	0.133179	0.135223	0.148727	0.14975	0.162476	0.160233	0.169022	0.169388	0.167007	0.172501	0.159775	0.165314	0.165527	0.16748	0.181656	0.194305	0.197235
		511	0.05658	0.055756	0.076523	0.078918	0.091553	0.105072	0.11496	0.12674	0.131546	0.133438	0.147156	0.148102	0.160797	0.158768	0.167633	0.167831	0.165695	0.171219	0.158691	0.16452	0.164658	0.166672	0.180954	0.193665	0.19664
		512	0.054626	0.053925	0.074814	0.077225	0.089783	0.103546	0.113358	0.124863	0.12973	0.131622	0.145386	0.146484	0.159058	0.157227	0.165894	0.166306	0.164246	0.169739	0.157761	0.163605	0.163696	0.165756	0.180161	0.192825	0.195847
		513	0.053085	0.052597	0.073471	0.075943	0.088364	0.102203	0.112	0.123688	0.128342	0.130219	0.143921	0.144928	0.157639	0.15593	0.164627	0.164963	0.163025	0.168793	0.156921	0.162964	0.163147	0.165314	0.179657	0.192276	0.195343
		514	0.051956	0.051331	0.072205	0.074677	0.087067	0.101044	0.110672	0.122437	0.126938	0.12886	0.142715	0.143631	0.156555	0.154572	0.163513	0.1642	0.162003	0.167923	0.156235	0.162445	0.162674	0.164764	0.179092	0.191818	0.195007
		515	0.05072	0.049988	0.070969	0.073395	0.085831	0.099838	0.109314	0.120956	0.12561	0.127594	0.141235	0.142151	0.155197	0.153198	0.162308	0.162994	0.160965	0.166885	0.155258	0.161819	0.161819	0.163986	0.178299	0.19104	0.194489
		516	0.049484	0.048874	0.069885	0.072296	0.084808	0.09877	0.108261	0.119766	0.124222	0.126373	0.139954	0.140915	0.154205	0.15213	0.161331	0.162155	0.160034	0.16626	0.15448	0.161102	0.161255	0.163391	0.177795	0.190582	0.19397
		517	0.04834	0.047775	0.068909	0.07135	0.083801	0.097458	0.10704	0.118607	0.123047	0.125107	0.138794	0.139709	0.152985	0.151062	0.160217	0.161148	0.158981	0.165283	0.153793	0.16037	0.160553	0.162628	0.177338	0.190109	0.193359
		518	0.04718	0.04657	0.06778	0.070236	0.082657	0.0961	0.105682	0.117233	0.121994	0.123871	0.137482	0.138428	0.151749	0.149902	0.158997	0.159836	0.158035	0.164032	0.152725	0.159515	0.15976	0.162048	0.176666	0.189362	0.192444
		519	0.046387	0.045654	0.066879	0.069214	0.081573	0.095016	0.10466	0.116104	0.120865	0.122803	0.136429	0.137405	0.150574	0.148849	0.158096	0.15889	0.157211	0.163254	0.152023	0.158783	0.159149	0.161438	0.175995	0.188675	0.19165
		520	0.045547	0.044861	0.065964	0.068512	0.080734	0.09436	0.103897	0.115204	0.119812	0.121567	0.135498	0.136383	0.149673	0.147995	0.15744	0.158035	0.156403	0.162872	0.151672	0.15834	0.158691	0.160904	0.175537	0.188187	0.191132
		521	0.044601	0.044006	0.065247	0.067627	0.079803	0.09346	0.102951	0.114197	0.118881	0.120346	0.134552	0.135376	0.148682	0.146988	0.156555	0.157333	0.155731	0.161972	0.150986	0.15773	0.15802	0.160278	0.175079	0.187561	0.190536
		522	0.043732	0.043198	0.064453	0.066711	0.078979	0.092606	0.102188	0.113251	0.117859	0.1194	0.13356	0.134415	0.147781	0.146072	0.155823	0.156586	0.154816	0.161362	0.150269	0.157135	0.157562	0.159714	0.17453	0.18692	0.189941
		523	0.042679	0.042206	0.063477	0.065674	0.077927	0.09166	0.100983	0.112045	0.116714	0.118408	0.132385	0.133255	0.146515	0.145142	0.154602	0.155472	0.153885	0.160309	0.149521	0.156265	0.156693	0.158951	0.173676	0.186249	0.189301
		524	0.042007	0.041656	0.063034	0.065125	0.077347	0.091034	0.100174	0.111404	0.115921	0.117889	0.131699	0.132568	0.145935	0.144516	0.154022	0.154724	0.15332	0.159637	0.149048	0.156082	0.156265	0.158478	0.173416	0.186066	0.188705
		525	0.041214	0.040863	0.062317	0.064346	0.07666	0.090134	0.099335	0.110535	0.114975	0.11702	0.130722	0.131668	0.145386	0.143723	0.153427	0.153961	0.152618	0.159042	0.148407	0.155411	0.155594	0.157852	0.172943	0.185516	0.188065
		526	0.040573	0.040161	0.061615	0.063675	0.075943	0.089233	0.098679	0.109863	0.114227	0.116241	0.129913	0.131012	0.144669	0.143051	0.152771	0.153351	0.152054	0.158401	0.147842	0.154861	0.154999	0.157486	0.172455	0.185043	0.187531
		527	0.039978	0.039459	0.060944	0.062958	0.075027	0.088501	0.097992	0.109177	0.113434	0.115402	0.129166	0.13031	0.143875	0.142303	0.151993	0.152832	0.151505	0.157761	0.147278	0.154251	0.15448	0.156891	0.171799	0.184402	0.187057
		528	0.039276	0.038757	0.060211	0.062241	0.074448	0.087708	0.097214	0.108154	0.112717	0.114609	0.128387	0.129532	0.143112	0.141571	0.151352	0.15242	0.15097	0.157059	0.146683	0.15358	0.1539	0.156143	0.171341	0.183777	0.186691
		529	0.038498	0.037949	0.059448	0.061417	0.07373	0.08696	0.096375	0.107376	0.111908	0.113785	0.127533	0.128693	0.14212	0.141022	0.150726	0.151581	0.150269	0.156357	0.146118	0.152786	0.153091	0.155487	0.170883	0.183136	0.185852
		530	0.037964	0.037338	0.058823	0.061096	0.073044	0.086334	0.095734	0.10675	0.111252	0.113205	0.126968	0.127991	0.141632	0.140503	0.150208	0.151001	0.149704	0.155899	0.145599	0.152374	0.152512	0.155136	0.170319	0.182617	0.185333
		531	0.037231	0.036667	0.058121	0.060394	0.07225	0.085632	0.094925	0.106003	0.110489	0.112411	0.126373	0.127228	0.141068	0.139816	0.149643	0.150269	0.149078	0.155121	0.145065	0.151688	0.151962	0.154648	0.169571	0.182068	0.18457
		532	0.036545	0.036041	0.057587	0.059723	0.071686	0.085037	0.094299	0.105453	0.109833	0.11171	0.125702	0.126572	0.140594	0.139191	0.149048	0.149597	0.148727	0.154648	0.144485	0.151352	0.151321	0.153992	0.169144	0.181549	0.184052
		533	0.035919	0.035385	0.0569	0.058929	0.070999	0.084305	0.093643	0.104828	0.109131	0.111145	0.125	0.12616	0.14006	0.138458	0.148468	0.149155	0.148209	0.154114	0.144012	0.151001	0.150925	0.153519	0.168747	0.181122	0.18338
		534	0.035339	0.034836	0.056259	0.05835	0.070343	0.083664	0.093048	0.104156	0.108597	0.110489	0.12439	0.125565	0.139374	0.138046	0.147903	0.148758	0.147675	0.153702	0.14357	0.150696	0.150436	0.153046	0.168457	0.180588	0.182831
		535	0.034714	0.034134	0.055542	0.057632	0.069641	0.083054	0.092499	0.103485	0.107971	0.109818	0.123703	0.124924	0.138733	0.137573	0.147491	0.148178	0.147064	0.153259	0.143173	0.15004	0.149994	0.152512	0.167801	0.180038	0.182236
		536	0.034317	0.033661	0.055145	0.057205	0.06929	0.082581	0.092117	0.103195	0.107559	0.109421	0.12355	0.124603	0.138687	0.13739	0.147278	0.147919	0.146851	0.153107	0.143021	0.149857	0.149521	0.152145	0.167511	0.179779	0.181885
		537	0.033463	0.032776	0.054245	0.056412	0.068466	0.081909	0.091309	0.102463	0.106735	0.108627	0.122864	0.123871	0.138245	0.136703	0.146622	0.147171	0.146164	0.152618	0.142395	0.149231	0.149017	0.151321	0.166718	0.179092	0.180984
		538	0.03299	0.032333	0.053772	0.055908	0.067917	0.081497	0.090958	0.10202	0.106293	0.108353	0.122498	0.123428	0.137924	0.136322	0.146362	0.146851	0.145828	0.152283	0.141907	0.148911	0.148666	0.15097	0.166412	0.178619	0.180405
		539	0.032425	0.031677	0.053162	0.055298	0.067245	0.080582	0.090469	0.101425	0.10582	0.10791	0.122086	0.122986	0.137482	0.135925	0.145966	0.14653	0.145599	0.151794	0.141693	0.148499	0.147995	0.150436	0.165909	0.17804	0.179703
		540	0.031876	0.031296	0.052643	0.054855	0.066879	0.080231	0.08992	0.100983	0.105469	0.107468	0.121811	0.122879	0.137238	0.135635	0.145676	0.146423	0.145325	0.151443	0.141556	0.148254	0.1474	0.150101	0.165451	0.177475	0.179367
		541	0.031235	0.030701	0.052094	0.054306	0.066422	0.07991	0.089371	0.100616	0.105026	0.106995	0.121368	0.122406	0.136978	0.135406	0.145294	0.146118	0.14502	0.15123	0.141022	0.147781	0.147018	0.149719	0.165085	0.1772	0.178848
		542	0.030548	0.030045	0.051361	0.05368	0.065674	0.0793	0.088974	0.100159	0.104492	0.106598	0.120789	0.121765	0.136551	0.135025	0.144958	0.145782	0.144669	0.150864	0.140564	0.147339	0.146652	0.149185	0.16452	0.176743	0.178192
		543	0.029953	0.029541	0.050751	0.053177	0.065155	0.078812	0.088562	0.09964	0.104187	0.106384	0.120407	0.12149	0.136276	0.134811	0.144714	0.145462	0.144302	0.150452	0.140198	0.146927	0.14624	0.148712	0.163971	0.176239	0.177795
		544	0.029358	0.028961	0.050293	0.052689	0.064636	0.078308	0.087967	0.099167	0.103699	0.106018	0.120102	0.12114	0.136093	0.134674	0.144455	0.145111	0.14389	0.150177	0.139999	0.146667	0.145905	0.148117	0.163544	0.175858	0.177368
		545	0.028839	0.028519	0.049789	0.052155	0.064209	0.077972	0.087799	0.099121	0.1035	0.105774	0.119827	0.121033	0.136002	0.134476	0.144363	0.144928	0.14386	0.150024	0.139664	0.146484	0.145599	0.147842	0.163208	0.175537	0.177048
		546	0.028564	0.028152	0.049469	0.051849	0.063919	0.077667	0.087646	0.09903	0.103485	0.105652	0.119843	0.120956	0.135925	0.13446	0.144516	0.145081	0.143921	0.149948	0.139542	0.146255	0.145386	0.147751	0.162903	0.175339	0.176697
		547	0.027847	0.027267	0.048691	0.051041	0.063171	0.077103	0.087097	0.098343	0.102859	0.105072	0.119232	0.120361	0.135437	0.134003	0.14418	0.144516	0.143387	0.149353	0.138931	0.145569	0.144653	0.14711	0.162262	0.174637	0.175705
		548	0.027328	0.026749	0.04808	0.0504	0.062637	0.076645	0.086517	0.097916	0.102402	0.104691	0.118942	0.120178	0.135162	0.133759	0.143799	0.144257	0.143066	0.149002	0.138504	0.145126	0.144196	0.146454	0.162018	0.174042	0.175247
		549	0.026749	0.02626	0.047501	0.049988	0.062241	0.076096	0.086166	0.097519	0.102036	0.104401	0.118637	0.120026	0.135056	0.133575	0.14357	0.144135	0.142929	0.148865	0.138275	0.14473	0.143692	0.14621	0.161392	0.173645	0.17514
		550	0.026367	0.025909	0.047119	0.049789	0.061859	0.07579	0.086029	0.097366	0.101883	0.104324	0.118515	0.119904	0.135162	0.133484	0.143524	0.144012	0.142761	0.148819	0.138184	0.144638	0.143311	0.145859	0.160965	0.173462	0.175003
		551	0.026016	0.025589	0.046814	0.049576	0.061508	0.075577	0.0858	0.097137	0.10173	0.104218	0.11853	0.119843	0.135223	0.133484	0.143661	0.143967	0.142532	0.148682	0.137939	0.144592	0.143402	0.145523	0.160599	0.173126	0.174744
		552	0.025421	0.024994	0.04628	0.049088	0.061035	0.07515	0.085342	0.096802	0.101349	0.103897	0.118317	0.119476	0.135025	0.133316	0.143524	0.143661	0.142273	0.148514	0.137558	0.144394	0.143188	0.145157	0.160141	0.172699	0.174286
		553	0.024948	0.024643	0.046036	0.048691	0.060608	0.07486	0.085175	0.096695	0.101227	0.10379	0.118195	0.119278	0.13501	0.133347	0.143433	0.143661	0.142151	0.148392	0.137482	0.144211	0.142929	0.144958	0.159775	0.172226	0.173645
		554	0.024536	0.024139	0.045441	0.048264	0.060394	0.074509	0.084885	0.096405	0.101013	0.103638	0.11824	0.119308	0.13504	0.133179	0.143402	0.143524	0.14209	0.148026	0.137238	0.143921	0.142578	0.144424	0.159546	0.171799	0.173187
		555	0.024155	0.02356	0.044983	0.047775	0.059921	0.074188	0.084625	0.096176	0.100845	0.103516	0.118027	0.119263	0.134903	0.133133	0.143127	0.143433	0.141998	0.147781	0.137115	0.143524	0.142181	0.144302	0.159073	0.171555	0.172775
		556	0.023697	0.023178	0.044403	0.047455	0.059494	0.073853	0.084549	0.096008	0.100754	0.103378	0.117874	0.119141	0.134766	0.133072	0.143188	0.143341	0.14183	0.147675	0.137054	0.143295	0.141891	0.143845	0.158585	0.171143	0.172348
		557	0.023239	0.022751	0.043991	0.047119	0.059036	0.073547	0.084274	0.095947	0.100494	0.103149	0.117645	0.119003	0.134613	0.132919	0.143311	0.143204	0.141556	0.147629	0.136749	0.143021	0.141479	0.143341	0.158112	0.170517	0.17186
		558	0.022766	0.022339	0.043625	0.046722	0.05864	0.073395	0.084061	0.095764	0.100342	0.103104	0.117584	0.118896	0.134598	0.132919	0.143402	0.143158	0.141541	0.147507	0.136383	0.142685	0.14122	0.142975	0.157852	0.170059	0.171463
		559	0.022369	0.021973	0.043289	0.046341	0.058395	0.073059	0.083893	0.095657	0.100189	0.103134	0.117645	0.118958	0.134888	0.132889	0.143387	0.14325	0.141769	0.147491	0.136154	0.142517	0.141006	0.142639	0.157578	0.169632	0.171066
		560	0.021774	0.021378	0.04274	0.045807	0.057983	0.07254	0.083603	0.0952	0.099976	0.103027	0.117569	0.118851	0.134872	0.13295	0.143112	0.143021	0.141373	0.147263	0.135742	0.142075	0.140549	0.142395	0.15715	0.169296	0.170471
		561	0.021194	0.020798	0.04213	0.045319	0.057419	0.072098	0.083206	0.095001	0.099655	0.102783	0.117386	0.118576	0.134476	0.132782	0.142975	0.142776	0.141052	0.146835	0.135239	0.141602	0.139999	0.14183	0.156631	0.168793	0.169846
		562	0.020615	0.020279	0.041504	0.044846	0.056976	0.071869	0.082932	0.094864	0.099503	0.102585	0.117111	0.118317	0.134308	0.132629	0.143051	0.142441	0.140869	0.146759	0.134918	0.141266	0.139587	0.141296	0.156052	0.168182	0.169281
		563	0.020187	0.019867	0.041	0.044449	0.056488	0.071686	0.082611	0.094589	0.099243	0.102493	0.116959	0.11821	0.134338	0.132629	0.142838	0.142395	0.140701	0.146683	0.134628	0.141052	0.139145	0.140991	0.155334	0.167709	0.168869
		564	0.02002	0.01973	0.040924	0.044296	0.056366	0.071671	0.082397	0.094589	0.099243	0.102524	0.11702	0.118469	0.134506	0.132828	0.142807	0.142593	0.140823	0.146774	0.134567	0.141098	0.139084	0.140884	0.155121	0.167587	0.168808
		565	0.01947	0.019119	0.040344	0.043839	0.055908	0.071198	0.082184	0.094147	0.098846	0.102219	0.116699	0.118149	0.134369	0.132553	0.142593	0.142319	0.140289	0.146286	0.13414	0.140656	0.138672	0.140305	0.154678	0.167038	0.168228
		566	0.018951	0.018753	0.039719	0.043198	0.055389	0.070557	0.081757	0.093735	0.098373	0.101852	0.116394	0.117767	0.134079	0.132095	0.142334	0.1418	0.139755	0.145889	0.133743	0.140244	0.138184	0.139725	0.154129	0.166412	0.167679
		567	0.018616	0.018402	0.039413	0.042831	0.055115	0.070236	0.081482	0.093414	0.098206	0.101608	0.116272	0.117493	0.133942	0.131866	0.142212	0.141602	0.139603	0.146027	0.133499	0.140015	0.137924	0.139389	0.1539	0.165939	0.167374
		568	0.018295	0.018021	0.03923	0.042648	0.05484	0.069946	0.081253	0.093185	0.097992	0.101273	0.115967	0.117218	0.133759	0.131638	0.141968	0.141571	0.139481	0.145676	0.133316	0.139633	0.137604	0.139145	0.153809	0.16568	0.167114
		569	0.017746	0.017395	0.038666	0.042099	0.054337	0.069366	0.080719	0.092606	0.097382	0.100708	0.115265	0.116776	0.133087	0.131042	0.141342	0.141006	0.139069	0.145111	0.132828	0.139175	0.137039	0.138672	0.153244	0.165237	0.166534
		570	0.01741	0.017059	0.0383	0.041794	0.053909	0.069016	0.080322	0.092255	0.096924	0.100372	0.114807	0.116379	0.13269	0.130615	0.140869	0.140488	0.138916	0.144669	0.132401	0.138916	0.136795	0.13829	0.152771	0.165024	0.166107
		571	0.016968	0.016602	0.037903	0.041306	0.053452	0.068558	0.079758	0.09169	0.096375	0.099899	0.114227	0.115921	0.132309	0.130066	0.140228	0.140045	0.13829	0.144257	0.132141	0.138504	0.136383	0.137878	0.152161	0.164551	0.165619
		572	0.016464	0.016174	0.037277	0.040756	0.052872	0.067932	0.079224	0.091064	0.09584	0.099197	0.113647	0.11525	0.131668	0.12941	0.139893	0.139313	0.13768	0.143661	0.131546	0.138168	0.135986	0.137329	0.151764	0.163925	0.165161
		573	0.015945	0.015625	0.036865	0.040131	0.052048	0.067291	0.078598	0.090485	0.095184	0.098373	0.112885	0.114471	0.130783	0.128708	0.139236	0.138596	0.136963	0.142868	0.130981	0.13768	0.135635	0.136856	0.151276	0.163376	0.164688
		574	0.015594	0.015182	0.036606	0.039795	0.051743	0.067001	0.078094	0.089966	0.094559	0.097855	0.112335	0.113907	0.130173	0.128174	0.138718	0.137924	0.136444	0.142487	0.130585	0.13736	0.135345	0.136612	0.150742	0.163208	0.164246
		575	0.015198	0.014786	0.036011	0.039291	0.051315	0.066422	0.077545	0.089294	0.093842	0.097214	0.111664	0.11322	0.129639	0.127502	0.137833	0.137329	0.135712	0.142029	0.130142	0.136902	0.134964	0.136185	0.150375	0.162704	0.163818
		576	0.014908	0.014496	0.035568	0.038956	0.050766	0.065903	0.076981	0.088821	0.093338	0.096527	0.111176	0.112671	0.129211	0.126907	0.137283	0.137024	0.135117	0.141556	0.129791	0.13649	0.134537	0.135956	0.149948	0.162354	0.163483
		577	0.014618	0.014175	0.035141	0.038528	0.05043	0.065521	0.076447	0.088364	0.092819	0.095993	0.110428	0.112335	0.128586	0.126251	0.136765	0.13652	0.13472	0.141022	0.129486	0.136093	0.134232	0.135834	0.149521	0.161957	0.163116
		578	0.014359	0.013885	0.034836	0.038177	0.050003	0.064941	0.076004	0.087708	0.092209	0.095459	0.109863	0.111694	0.127914	0.125671	0.136261	0.13591	0.134354	0.14061	0.129135	0.135773	0.133835	0.135468	0.14946	0.161697	0.162903
		579	0.013779	0.013306	0.034393	0.037582	0.049438	0.064331	0.075424	0.086807	0.091431	0.094666	0.109177	0.110641	0.127167	0.124802	0.135635	0.135132	0.133606	0.139969	0.128586	0.135315	0.133606	0.13504	0.149002	0.161407	0.162491
		580	0.013443	0.012894	0.033997	0.037155	0.04895	0.063995	0.074783	0.086258	0.090759	0.093887	0.108459	0.110016	0.126434	0.124146	0.134949	0.134552	0.133148	0.139435	0.128204	0.135147	0.133453	0.134857	0.148636	0.161148	0.16188
		581	0.013031	0.012512	0.033539	0.036789	0.04837	0.063538	0.074081	0.085739	0.090057	0.09317	0.107819	0.109482	0.125854	0.123611	0.134369	0.133835	0.132584	0.138794	0.127792	0.134552	0.133026	0.134506	0.148224	0.160599	0.161377
		582	0.012863	0.012299	0.033356	0.036652	0.048126	0.06308	0.073761	0.085327	0.089661	0.092896	0.107346	0.109131	0.125244	0.123184	0.134171	0.133545	0.132309	0.138641	0.127319	0.134308	0.132538	0.134201	0.147842	0.160217	0.161102
		583	0.012436	0.011871	0.032852	0.036118	0.047531	0.062408	0.073135	0.084564	0.088928	0.092194	0.106613	0.108459	0.124481	0.122375	0.133682	0.132767	0.131607	0.137985	0.126678	0.133698	0.132172	0.133636	0.147415	0.159714	0.160706
		584	0.011887	0.011337	0.032379	0.035492	0.046921	0.061768	0.072601	0.083878	0.088165	0.091415	0.105911	0.107697	0.12381	0.121719	0.132797	0.132141	0.130905	0.137314	0.126236	0.133209	0.131882	0.133102	0.146912	0.159271	0.160004
		585	0.011612	0.011108	0.032211	0.035156	0.046555	0.061432	0.072174	0.083542	0.087708	0.090912	0.105408	0.107254	0.123489	0.121201	0.132202	0.13179	0.130508	0.136902	0.125931	0.133102	0.131699	0.132706	0.146683	0.159134	0.159531
		586	0.011154	0.010681	0.03157	0.034698	0.045868	0.060837	0.071442	0.082825	0.087036	0.090164	0.10466	0.106476	0.122864	0.120392	0.131546	0.13121	0.129944	0.136322	0.125565	0.132584	0.131073	0.132294	0.146133	0.158585	0.159103
		587	0.011017	0.010406	0.031326	0.034515	0.045715	0.060654	0.07106	0.08252	0.086777	0.089737	0.104248	0.106186	0.122452	0.120163	0.131134	0.130951	0.129791	0.136017	0.125656	0.132278	0.130936	0.132217	0.145966	0.158508	0.158829
		588	0.010803	0.010025	0.031067	0.03418	0.045578	0.060333	0.07077	0.082138	0.086365	0.089371	0.10376	0.105698	0.121994	0.119797	0.130661	0.130402	0.129364	0.135513	0.125259	0.131943	0.130585	0.131851	0.145554	0.158203	0.158218
		589	0.010391	0.009644	0.030624	0.033707	0.044968	0.059814	0.070297	0.081696	0.085754	0.088837	0.103302	0.105499	0.12146	0.119202	0.130219	0.129883	0.128723	0.134995	0.124756	0.131546	0.130341	0.131424	0.145172	0.157684	0.157791
		590	0.010117	0.009384	0.030472	0.033432	0.044708	0.059494	0.070007	0.081314	0.085342	0.08844	0.102951	0.105164	0.121017	0.118805	0.129837	0.129639	0.12825	0.134811	0.12471	0.131241	0.13031	0.131271	0.144882	0.157486	0.157639
		591	0.009735	0.008987	0.030182	0.033157	0.044327	0.059174	0.069565	0.080734	0.084991	0.088043	0.102509	0.104675	0.120575	0.118378	0.129517	0.129227	0.127975	0.134338	0.124344	0.130783	0.129913	0.131058	0.144424	0.157135	0.157242
		592	0.00946	0.008621	0.0298	0.032791	0.04393	0.058716	0.069153	0.080429	0.084625	0.087692	0.102158	0.10437	0.120178	0.117966	0.129135	0.128632	0.127655	0.13385	0.12384	0.130447	0.129425	0.130722	0.144058	0.156799	0.15686
		593	0.00914	0.008255	0.029388	0.032394	0.043625	0.058395	0.068665	0.080109	0.084122	0.08728	0.101624	0.103958	0.119965	0.117676	0.128647	0.128204	0.127274	0.133469	0.123306	0.130142	0.129044	0.130356	0.143524	0.156387	0.156464
		594	0.008972	0.008057	0.029297	0.032211	0.043396	0.058319	0.068497	0.079819	0.083893	0.08696	0.101395	0.103683	0.119751	0.117416	0.128311	0.128052	0.126923	0.133102	0.122955	0.129929	0.128891	0.130219	0.143204	0.156128	0.156128
		595	0.008667	0.007675	0.0289	0.031876	0.042984	0.057785	0.068146	0.07959	0.083649	0.086517	0.101044	0.103333	0.119339	0.117004	0.128082	0.127808	0.126511	0.132706	0.122757	0.129425	0.128525	0.129715	0.142868	0.15567	0.155685
		596	0.008347	0.007309	0.028519	0.031616	0.042511	0.057312	0.067795	0.079132	0.083282	0.086136	0.100632	0.102921	0.118942	0.116608	0.12764	0.127258	0.126205	0.132263	0.122391	0.129028	0.128204	0.129196	0.142303	0.155273	0.155197
		597	0.008102	0.00705	0.028259	0.031296	0.042252	0.05722	0.06749	0.078781	0.083069	0.085907	0.100281	0.102631	0.118744	0.116379	0.127243	0.127029	0.126068	0.132141	0.122116	0.128738	0.127945	0.128967	0.141998	0.155182	0.155075
		598	0.007828	0.006805	0.028	0.031082	0.042038	0.056931	0.067276	0.078568	0.082718	0.085632	0.099976	0.102371	0.118454	0.116058	0.126938	0.126846	0.125732	0.13179	0.121735	0.128479	0.127625	0.128723	0.141739	0.154831	0.154968
		599	0.007645	0.006516	0.027649	0.030853	0.041916	0.056625	0.066956	0.078293	0.082306	0.085419	0.099716	0.102097	0.118057	0.115784	0.126663	0.126312	0.125427	0.131516	0.12149	0.128174	0.127365	0.128372	0.14183	0.154526	0.154633
		600	0.007324	0.006149	0.027405	0.030533	0.041718	0.056396	0.066711	0.078018	0.082199	0.085205	0.099411	0.101883	0.117706	0.115555	0.126358	0.125961	0.125092	0.131088	0.121307	0.12796	0.126984	0.128098	0.141403	0.154175	0.154144
		601	0.00705	0.005798	0.027161	0.030212	0.041473	0.056091	0.066483	0.077698	0.081879	0.084732	0.09906	0.101563	0.117386	0.115051	0.125977	0.125732	0.124557	0.130585	0.120941	0.127533	0.12674	0.127823	0.140961	0.153854	0.153748
		602	0.00679	0.005646	0.026993	0.029938	0.041016	0.05574	0.066162	0.077469	0.081573	0.084305	0.09877	0.101257	0.117111	0.114746	0.125732	0.125549	0.124329	0.13028	0.120651	0.127151	0.126602	0.12767	0.140762	0.153656	0.153503
		603	0.006439	0.005402	0.026688	0.029633	0.040665	0.055496	0.065842	0.077133	0.081146	0.084	0.098587	0.10083	0.116669	0.11441	0.125229	0.125046	0.124069	0.129913	0.120331	0.126831	0.126266	0.12738	0.140488	0.15332	0.153015
		604	0.006119	0.005081	0.026321	0.029297	0.040466	0.055267	0.065369	0.076752	0.080704	0.083511	0.098068	0.100464	0.116043	0.113953	0.124786	0.124527	0.12355	0.129486	0.119934	0.126389	0.125748	0.126938	0.140121	0.152954	0.152588
		605	0.00592	0.004868	0.026199	0.029083	0.040192	0.054901	0.06517	0.07634	0.08046	0.083145	0.09761	0.100098	0.115738	0.11351	0.124313	0.124069	0.12294	0.129227	0.119659	0.126068	0.12561	0.126648	0.139862	0.152618	0.152206
		606	0.005722	0.004654	0.026001	0.028976	0.039917	0.054565	0.064911	0.075943	0.079971	0.082779	0.097336	0.099594	0.115295	0.113068	0.123795	0.123657	0.12262	0.12886	0.119308	0.125885	0.125458	0.126389	0.139618	0.152466	0.151932
		607	0.005341	0.004196	0.025543	0.028442	0.039429	0.054123	0.064346	0.075424	0.079315	0.082169	0.096634	0.099045	0.114594	0.112411	0.123169	0.122971	0.122086	0.12822	0.11879	0.125397	0.124954	0.126068	0.138824	0.151917	0.151642
		608	0.005127	0.003937	0.025238	0.028091	0.038986	0.053848	0.063904	0.074951	0.078873	0.081573	0.095963	0.098373	0.113953	0.111771	0.122375	0.122421	0.121567	0.127518	0.118378	0.124939	0.124512	0.125626	0.13855	0.151474	0.151184
		609	0.004807	0.003632	0.024994	0.027802	0.038712	0.053421	0.06337	0.074326	0.078522	0.080978	0.095337	0.097687	0.113205	0.110992	0.121552	0.121796	0.121048	0.127045	0.117813	0.12442	0.124252	0.125168	0.138428	0.151321	0.150909
		610	0.004639	0.003387	0.024765	0.027512	0.038361	0.052887	0.062866	0.073883	0.078003	0.080261	0.094681	0.097031	0.112442	0.110214	0.12088	0.121155	0.120453	0.126587	0.117264	0.124161	0.123734	0.124939	0.138107	0.151169	0.150482
		611	0.004486	0.003189	0.024521	0.027237	0.037964	0.052444	0.062302	0.073242	0.077316	0.079575	0.093948	0.096313	0.111588	0.109451	0.120117	0.120514	0.119766	0.125992	0.116669	0.124008	0.123398	0.12471	0.137848	0.150925	0.150269
		612	0.00415	0.002884	0.0242	0.02681	0.037552	0.051941	0.061752	0.072586	0.076523	0.078827	0.093109	0.095459	0.110626	0.108719	0.11937	0.119675	0.118927	0.125443	0.11618	0.123611	0.123032	0.124451	0.137482	0.150421	0.149902
		613	0.003906	0.002655	0.023849	0.026413	0.037231	0.051468	0.061066	0.071915	0.075699	0.07811	0.092468	0.094482	0.109772	0.107819	0.118332	0.118774	0.118225	0.124969	0.115433	0.123093	0.122574	0.12413	0.137314	0.149811	0.149719
		614	0.003754	0.002441	0.023605	0.026154	0.036819	0.051056	0.060516	0.071213	0.075134	0.077209	0.091782	0.093613	0.108948	0.106812	0.117538	0.117874	0.117691	0.124115	0.114807	0.122665	0.122421	0.123947	0.13707	0.149612	0.149597
		615	0.003403	0.002136	0.023376	0.025742	0.03624	0.050461	0.059906	0.070374	0.074097	0.076309	0.090668	0.092651	0.107681	0.105682	0.116364	0.116898	0.116791	0.123352	0.114044	0.122177	0.122177	0.12352	0.136765	0.149231	0.149246
		616	0.003067	0.00174	0.022964	0.025146	0.035599	0.049637	0.058929	0.069412	0.073074	0.075287	0.089447	0.091385	0.106369	0.104584	0.115189	0.116013	0.115799	0.122513	0.113312	0.121613	0.121628	0.123322	0.136215	0.148834	0.148712
		617	0.002762	0.001297	0.022415	0.024704	0.034988	0.048904	0.058121	0.068466	0.07193	0.074173	0.088287	0.090195	0.105133	0.103424	0.113953	0.114883	0.114792	0.121765	0.112579	0.121109	0.121094	0.12291	0.135941	0.14859	0.148117
		618	0.002625	0.001144	0.022339	0.024399	0.034592	0.04834	0.057495	0.067657	0.071075	0.073105	0.087189	0.089127	0.104233	0.102158	0.112839	0.113693	0.113968	0.121094	0.112061	0.120743	0.120789	0.12262	0.136032	0.148315	0.147812
		619	0.002365	0.000946	0.022034	0.023956	0.034027	0.047592	0.056702	0.066605	0.070084	0.071915	0.08609	0.087799	0.102905	0.100861	0.11174	0.112564	0.112976	0.120224	0.111359	0.120285	0.120499	0.12233	0.135666	0.147934	0.147537
		620	0.002182	0.000748	0.021774	0.023514	0.033447	0.046997	0.055817	0.065659	0.069	0.070755	0.084991	0.086487	0.101547	0.099594	0.110474	0.111343	0.111938	0.119568	0.110733	0.119888	0.120148	0.121887	0.135345	0.147598	0.147293
		621	0.001999	0.000519	0.021454	0.023056	0.032806	0.046295	0.054871	0.064651	0.067841	0.069443	0.083694	0.08522	0.100357	0.098251	0.108994	0.110168	0.11087	0.118698	0.110016	0.119446	0.119781	0.121689	0.134857	0.147339	0.146927
		622	0.001556	0.000137	0.021011	0.0224	0.032104	0.045547	0.054016	0.063461	0.066483	0.06813	0.082169	0.083771	0.098694	0.096878	0.107483	0.108856	0.10965	0.117569	0.109207	0.118744	0.119217	0.121338	0.134811	0.14711	0.146454
		623	0.001282	-0.000259	0.020584	0.021835	0.031479	0.044601	0.052948	0.062271	0.065109	0.066727	0.08075	0.082367	0.09726	0.095581	0.106003	0.107376	0.108459	0.116531	0.108521	0.118179	0.118698	0.12088	0.134323	0.146515	0.145905
		624	0.001114	-0.000473	0.020142	0.021347	0.030991	0.043976	0.052032	0.061386	0.063995	0.065491	0.079514	0.080887	0.095886	0.09404	0.104614	0.106064	0.107376	0.115631	0.107742	0.117783	0.118164	0.120605	0.13414	0.146317	0.145523
		625	0.000824	-0.000763	0.019775	0.02095	0.030396	0.043274	0.051056	0.060272	0.062866	0.064285	0.078262	0.079514	0.094376	0.092545	0.103226	0.104797	0.106216	0.114731	0.106995	0.117401	0.117844	0.12027	0.133698	0.146057	0.145172
		626	0.000565	-0.001007	0.01947	0.020538	0.02977	0.042572	0.050278	0.059128	0.061691	0.062973	0.076828	0.07814	0.092957	0.091019	0.101807	0.103607	0.105026	0.113815	0.10643	0.116806	0.117645	0.120178	0.133484	0.145584	0.144699
		627	0.000305	-0.001282	0.019058	0.019882	0.02916	0.041656	0.049164	0.057922	0.060425	0.061539	0.075333	0.076767	0.091354	0.089523	0.100403	0.102219	0.103867	0.112839	0.105621	0.116272	0.117355	0.119827	0.133118	0.145325	0.144287
		628	0.000153	-0.00145	0.018921	0.019501	0.028473	0.040939	0.048187	0.056931	0.059372	0.060287	0.074036	0.075287	0.089935	0.088196	0.09935	0.10144	0.102951	0.112198	0.104965	0.115936	0.116867	0.119598	0.132904	0.145065	0.144119
		629	-0.000122	-0.001724	0.018494	0.018997	0.027802	0.040192	0.047302	0.055801	0.05806	0.05896	0.072815	0.073898	0.088379	0.086716	0.098053	0.100082	0.101959	0.111053	0.104309	0.115417	0.116135	0.119324	0.13269	0.144684	0.14357
		630	-0.000534	-0.00209	0.018082	0.018356	0.027054	0.039383	0.046295	0.054611	0.056747	0.05751	0.071396	0.072495	0.086868	0.08522	0.09642	0.098541	0.100754	0.109894	0.103394	0.114868	0.115524	0.118698	0.132416	0.144028	0.143051
		631	-0.000656	-0.002289	0.017853	0.018005	0.026611	0.038712	0.045471	0.053619	0.055618	0.056335	0.070129	0.071304	0.085632	0.084076	0.095032	0.097458	0.099792	0.108963	0.102829	0.114456	0.115601	0.118484	0.132324	0.143707	0.142731
		632	-0.000992	-0.002579	0.017502	0.017517	0.026001	0.03801	0.044556	0.052475	0.054367	0.055069	0.068802	0.069839	0.084152	0.082809	0.093597	0.095963	0.098602	0.108109	0.102173	0.113724	0.115067	0.118027	0.131989	0.143433	0.142563
		633	-0.000977	-0.002686	0.017456	0.017181	0.02565	0.037476	0.04393	0.051712	0.053436	0.054108	0.067734	0.068756	0.083054	0.081589	0.092911	0.09491	0.097733	0.107574	0.101913	0.11351	0.114914	0.117859	0.131897	0.143311	0.142349
		634	-0.001343	-0.003067	0.017105	0.016602	0.024963	0.036713	0.042953	0.050674	0.052155	0.052887	0.066422	0.067474	0.081894	0.080276	0.091537	0.093903	0.096664	0.10672	0.101151	0.112976	0.114365	0.117462	0.13147	0.142853	0.141891
		635	-0.001846	-0.003616	0.016479	0.015854	0.024078	0.035721	0.041794	0.049347	0.050766	0.051331	0.064819	0.065948	0.080185	0.078751	0.089996	0.092453	0.095413	0.10553	0.100266	0.112167	0.113632	0.116959	0.130875	0.14238	0.141266
		636	-0.001999	-0.003708	0.016144	0.015427	0.023575	0.035019	0.040909	0.048309	0.049683	0.050186	0.063599	0.064865	0.078781	0.077499	0.088623	0.091187	0.094528	0.10466	0.099655	0.111633	0.113449	0.116638	0.130493	0.141937	0.140976
		637	-0.002029	-0.003693	0.016083	0.015167	0.023254	0.034546	0.040253	0.047577	0.048859	0.049164	0.062698	0.063873	0.077576	0.076492	0.087616	0.090393	0.093552	0.104111	0.099106	0.111404	0.113052	0.116287	0.130127	0.141724	0.140823
		638	-0.00209	-0.00383	0.0159	0.014984	0.022812	0.034119	0.039734	0.046936	0.04805	0.048248	0.061859	0.062759	0.076538	0.075424	0.086807	0.089386	0.092621	0.103333	0.098679	0.111176	0.112625	0.116104	0.130066	0.141403	0.140503
		639	-0.002121	-0.00386	0.015747	0.014771	0.022446	0.0336	0.039139	0.046326	0.047134	0.047379	0.061172	0.06192	0.075607	0.07457	0.085938	0.088638	0.09198	0.1026	0.098221	0.110809	0.112289	0.115891	0.129883	0.141052	0.140106
		640	-0.002182	-0.004044	0.015564	0.01445	0.022064	0.033035	0.038422	0.045471	0.046265	0.046524	0.059967	0.061005	0.074371	0.073547	0.085007	0.087738	0.091232	0.102005	0.097748	0.110458	0.112015	0.115479	0.129654	0.140747	0.139908
		641	-0.002274	-0.004257	0.015366	0.01413	0.021683	0.032486	0.03772	0.044617	0.045456	0.045547	0.058945	0.059937	0.073364	0.072433	0.084122	0.086609	0.090515	0.101379	0.097244	0.110138	0.111832	0.115341	0.129379	0.140579	0.139618
		642	-0.002457	-0.00444	0.015045	0.01384	0.021255	0.031937	0.037018	0.043884	0.044632	0.044647	0.058044	0.058975	0.072479	0.071487	0.083069	0.085861	0.089859	0.100677	0.09671	0.109726	0.111465	0.115082	0.129013	0.140167	0.139145
		643	-0.002487	-0.004501	0.014938	0.013748	0.020981	0.03157	0.036545	0.043365	0.043976	0.044098	0.057297	0.058212	0.071854	0.070862	0.082199	0.085388	0.089188	0.100204	0.096603	0.109497	0.111237	0.11496	0.128967	0.139999	0.139175
		644	-0.002808	-0.004654	0.01474	0.013351	0.020615	0.031036	0.036026	0.042694	0.043213	0.043396	0.056473	0.057434	0.071106	0.070084	0.081497	0.08461	0.088593	0.099625	0.096176	0.109131	0.110916	0.1147	0.128845	0.139771	0.139099
		645	-0.003036	-0.004868	0.014481	0.013	0.020142	0.030685	0.035492	0.042114	0.04245	0.042587	0.055786	0.05658	0.070053	0.069351	0.080811	0.083847	0.087967	0.09906	0.095612	0.108734	0.110672	0.114441	0.128571	0.139206	0.138611
		646	-0.003204	-0.005051	0.014389	0.012665	0.019714	0.030334	0.035095	0.041504	0.04184	0.041977	0.055161	0.055969	0.069336	0.068726	0.080185	0.083191	0.087341	0.098511	0.095306	0.108475	0.110657	0.114288	0.128555	0.13913	0.138443
		647	-0.003708	-0.0056	0.013794	0.01207	0.019058	0.029572	0.034363	0.040619	0.040726	0.040924	0.054199	0.055008	0.068283	0.067856	0.079056	0.082321	0.086472	0.097717	0.094574	0.107849	0.109985	0.113678	0.127914	0.138733	0.137695
		648	-0.003998	-0.005936	0.01355	0.011642	0.018631	0.029144	0.033783	0.039917	0.040009	0.040253	0.053528	0.054337	0.067566	0.067108	0.078217	0.081665	0.085861	0.097122	0.094131	0.107468	0.109726	0.113388	0.127548	0.13829	0.137466
		649	-0.004333	-0.006287	0.013275	0.011169	0.01825	0.028625	0.033188	0.039368	0.039474	0.039642	0.052719	0.053772	0.06691	0.066467	0.077545	0.081024	0.085281	0.096603	0.09375	0.107101	0.10936	0.113342	0.127182	0.137711	0.137177
		650	-0.004745	-0.006516	0.012939	0.010895	0.017822	0.028046	0.032623	0.038834	0.038849	0.038925	0.052032	0.053085	0.066177	0.065735	0.076965	0.080353	0.084656	0.096039	0.093491	0.106689	0.108856	0.113144	0.126709	0.137466	0.136887
		651	-0.004898	-0.006729	0.012558	0.010529	0.017334	0.027695	0.032089	0.038223	0.038239	0.038284	0.051422	0.052521	0.065353	0.06514	0.076202	0.079712	0.084122	0.095459	0.093124	0.106171	0.108368	0.11264	0.126297	0.137207	0.136368
		652	-0.005142	-0.00708	0.012131	0.010071	0.016846	0.027176	0.031433	0.037552	0.037613	0.037659	0.050659	0.051788	0.064728	0.064255	0.075577	0.078964	0.08342	0.094711	0.092422	0.105835	0.107941	0.112213	0.125854	0.13678	0.135849
		653	-0.00531	-0.007355	0.01181	0.009781	0.016602	0.02681	0.031036	0.037048	0.037048	0.037018	0.050095	0.051346	0.064117	0.064072	0.074982	0.078415	0.082977	0.094315	0.092041	0.105423	0.107956	0.111893	0.125519	0.136429	0.135712
		654	-0.005524	-0.007507	0.011566	0.009506	0.016235	0.026459	0.03067	0.036575	0.03656	0.036453	0.04953	0.050659	0.063644	0.063568	0.074509	0.077728	0.08252	0.093903	0.091766	0.10498	0.107574	0.111633	0.125336	0.136047	0.135345
		655	-0.005814	-0.007797	0.011322	0.009232	0.015854	0.026169	0.030304	0.036133	0.036118	0.03598	0.048996	0.050003	0.063232	0.062866	0.073929	0.077301	0.082016	0.09346	0.091446	0.10463	0.107132	0.111404	0.125076	0.135727	0.135178
		656	-0.006012	-0.008057	0.011047	0.008896	0.015518	0.025681	0.029999	0.03569	0.035645	0.035553	0.048569	0.049683	0.062759	0.062363	0.073517	0.07692	0.081665	0.093033	0.091217	0.104279	0.106812	0.111267	0.124573	0.135406	0.134735
		657	-0.006104	-0.008133	0.010956	0.008713	0.01532	0.025574	0.029739	0.035492	0.035278	0.035187	0.048386	0.049423	0.062256	0.06218	0.073181	0.076614	0.081406	0.092911	0.090988	0.103989	0.106873	0.111145	0.124191	0.135071	0.134537
		658	-0.006256	-0.00827	0.01088	0.008514	0.015137	0.025162	0.029312	0.035187	0.034988	0.034821	0.047958	0.049225	0.061905	0.062012	0.072906	0.076279	0.081039	0.092529	0.09079	0.10376	0.106598	0.110825	0.123886	0.134781	0.134415
		659	-0.006454	-0.008545	0.010574	0.008316	0.014755	0.024963	0.028946	0.03479	0.034607	0.034424	0.047394	0.048721	0.061371	0.061584	0.072403	0.07579	0.080597	0.09201	0.090576	0.103333	0.106247	0.110397	0.123627	0.134583	0.134033
		660	-0.006516	-0.008438	0.010559	0.008286	0.014694	0.024933	0.028824	0.034592	0.034393	0.034302	0.047134	0.048477	0.060944	0.061325	0.072159	0.075684	0.080353	0.091736	0.090378	0.10318	0.10614	0.110184	0.123627	0.134445	0.134079
		661	-0.006638	-0.008514	0.010284	0.008102	0.014496	0.024689	0.02887	0.034439	0.034103	0.034027	0.046829	0.04837	0.060623	0.061157	0.072067	0.075394	0.080078	0.091537	0.090225	0.102829	0.105988	0.110138	0.123413	0.134338	0.134003
		662	-0.006851	-0.008774	0.010071	0.007843	0.014282	0.024368	0.02858	0.034134	0.033707	0.033707	0.046524	0.048019	0.060394	0.060654	0.071793	0.075104	0.079773	0.091232	0.089966	0.102768	0.105637	0.109787	0.123108	0.13385	0.133636
		663	-0.007065	-0.009064	0.009857	0.007462	0.013992	0.023941	0.028091	0.033661	0.033371	0.03334	0.046204	0.047592	0.060089	0.060287	0.071304	0.074799	0.079376	0.090744	0.089554	0.102417	0.105225	0.109436	0.122665	0.133453	0.133316
		664	-0.00708	-0.009125	0.009811	0.007416	0.013794	0.023987	0.027939	0.033524	0.033249	0.033112	0.045944	0.04744	0.059799	0.060165	0.07106	0.0746	0.079407	0.09053	0.089401	0.102325	0.105118	0.109406	0.122391	0.133209	0.133148
		665	-0.007339	-0.009369	0.009521	0.007156	0.01355	0.023636	0.027618	0.033264	0.032822	0.032761	0.045654	0.047012	0.059448	0.059799	0.070694	0.074173	0.079163	0.090134	0.08905	0.101929	0.104721	0.109055	0.12204	0.132813	0.132736
		666	-0.007568	-0.009644	0.009323	0.006866	0.013336	0.023148	0.027344	0.032974	0.032455	0.032532	0.045334	0.046753	0.059082	0.059387	0.07016	0.073853	0.078629	0.089737	0.088806	0.101425	0.10434	0.108826	0.121582	0.132584	0.132355
		667	-0.007736	-0.009735	0.009079	0.006653	0.013092	0.02301	0.027023	0.0327	0.032227	0.032318	0.044968	0.0466	0.058823	0.059311	0.069733	0.073471	0.078217	0.089386	0.088593	0.101105	0.103912	0.108704	0.121399	0.132065	0.132111
		668	-0.007889	-0.009949	0.008942	0.006485	0.012924	0.022919	0.026871	0.03241	0.032028	0.032043	0.044815	0.046494	0.058594	0.059219	0.069336	0.073181	0.077881	0.089233	0.088425	0.100815	0.103668	0.108398	0.121201	0.131851	0.132019
		669	-0.008072	-0.010132	0.008667	0.006241	0.012726	0.022644	0.026703	0.032196	0.031723	0.031601	0.044449	0.046066	0.05809	0.058945	0.069122	0.072708	0.07782	0.088867	0.088211	0.100601	0.103607	0.108002	0.120773	0.131683	0.131577
		670	-0.008163	-0.010315	0.008606	0.006088	0.012543	0.022614	0.026428	0.031967	0.031555	0.031525	0.044189	0.045792	0.057846	0.058731	0.068985	0.072433	0.07756	0.088501	0.087982	0.100174	0.103409	0.107773	0.120468	0.131393	0.131149
		671	-0.008224	-0.010284	0.008514	0.005966	0.012405	0.022491	0.026245	0.031799	0.031418	0.031464	0.044037	0.045624	0.057709	0.058609	0.068863	0.072281	0.07724	0.088516	0.087723	0.100021	0.103241	0.107605	0.120422	0.130997	0.131134
		672	-0.008377	-0.010468	0.008286	0.005753	0.012253	0.022232	0.026077	0.031601	0.031158	0.031174	0.043884	0.045364	0.057449	0.058334	0.068573	0.072006	0.077026	0.088333	0.087479	0.100067	0.103088	0.107346	0.120026	0.130463	0.130936
		673	-0.008621	-0.010712	0.00795	0.005493	0.011978	0.021973	0.025696	0.031265	0.030869	0.030792	0.04364	0.045151	0.057175	0.058075	0.068146	0.071793	0.076843	0.087891	0.087341	0.099716	0.102585	0.106979	0.119675	0.129745	0.130569
		674	-0.008591	-0.010696	0.007858	0.005463	0.011932	0.021881	0.025742	0.031174	0.030762	0.030762	0.043549	0.045059	0.057205	0.057846	0.067856	0.071732	0.076553	0.087738	0.087341	0.099579	0.102295	0.106659	0.119598	0.129654	0.130386
		675	-0.008621	-0.01088	0.00769	0.005356	0.01181	0.021744	0.025757	0.031036	0.030685	0.03064	0.043335	0.045029	0.057129	0.057693	0.067581	0.071472	0.076233	0.087479	0.087204	0.099289	0.10202	0.106384	0.119308	0.129578	0.130203
		676	-0.00882	-0.011063	0.007507	0.005203	0.011627	0.021698	0.025543	0.030869	0.030426	0.030426	0.043213	0.044815	0.056885	0.057449	0.067368	0.071152	0.075912	0.087296	0.087036	0.099014	0.101852	0.10614	0.119156	0.12941	0.129959
		677	-0.009003	-0.011169	0.007324	0.00499	0.011383	0.0215	0.025345	0.030716	0.030212	0.030212	0.042984	0.044556	0.056641	0.05722	0.067322	0.07103	0.075699	0.08696	0.086761	0.098862	0.101791	0.105713	0.118835	0.129028	0.129456
		678	-0.009277	-0.011429	0.007095	0.004639	0.011093	0.021164	0.025009	0.030396	0.029938	0.02977	0.042603	0.044312	0.056168	0.056946	0.066788	0.070633	0.075287	0.086624	0.086472	0.098709	0.101425	0.105392	0.118439	0.128464	0.129013
		679	-0.009384	-0.011551	0.006912	0.004547	0.010956	0.021027	0.024872	0.030243	0.029739	0.029541	0.042435	0.044159	0.055969	0.056732	0.066711	0.070526	0.075165	0.086395	0.086258	0.098221	0.101059	0.105042	0.118179	0.128235	0.12883
		680	-0.009521	-0.011658	0.00679	0.004349	0.010681	0.020798	0.024658	0.03009	0.029602	0.029434	0.042221	0.043869	0.055679	0.056396	0.066345	0.070389	0.074951	0.086166	0.085983	0.097961	0.100784	0.104767	0.117813	0.127762	0.12854
		681	-0.009598	-0.011856	0.006622	0.004196	0.010529	0.020676	0.024399	0.029938	0.029419	0.029221	0.041992	0.04361	0.055359	0.056229	0.066055	0.069946	0.0746	0.085938	0.085709	0.097641	0.100525	0.104401	0.117584	0.127594	0.128082
		682	-0.009796	-0.011963	0.006378	0.004044	0.010391	0.020554	0.024231	0.029678	0.029282	0.028931	0.041916	0.043442	0.055054	0.056076	0.065811	0.069656	0.074326	0.085556	0.085403	0.097214	0.100327	0.103958	0.117172	0.127197	0.127823
		683	-0.009872	-0.011978	0.006393	0.004028	0.0103	0.020416	0.0242	0.02948	0.02916	0.028885	0.041779	0.04335	0.055008	0.055969	0.065598	0.069534	0.07428	0.085403	0.085251	0.097092	0.10025	0.103775	0.116837	0.126953	0.127884
		684	-0.009949	-0.012115	0.006226	0.003922	0.010223	0.02037	0.024002	0.029404	0.029068	0.028854	0.041458	0.043228	0.055038	0.05571	0.065582	0.069321	0.074203	0.08519	0.085068	0.097122	0.100021	0.103439	0.116821	0.126617	0.127701
		685	-0.010071	-0.012192	0.006134	0.003815	0.010193	0.020203	0.023911	0.029465	0.028915	0.028732	0.041443	0.043076	0.054947	0.055588	0.065399	0.069321	0.073914	0.085144	0.085068	0.09697	0.099884	0.103165	0.11673	0.126434	0.127426
		686	-0.0103	-0.012375	0.00592	0.003616	0.009918	0.019989	0.023788	0.029221	0.028687	0.028473	0.041122	0.042801	0.054626	0.055191	0.065155	0.069092	0.073654	0.084854	0.084854	0.096664	0.09935	0.102798	0.116394	0.125977	0.126846
		687	-0.010483	-0.012482	0.005737	0.003387	0.009811	0.019836	0.023605	0.028931	0.02861	0.028229	0.040894	0.042557	0.054367	0.054855	0.064911	0.068726	0.073471	0.084503	0.08461	0.096466	0.099045	0.102585	0.116165	0.125748	0.126648
		688	-0.01062	-0.01265	0.005524	0.003159	0.009598	0.019638	0.023361	0.028687	0.028336	0.028046	0.040665	0.042252	0.054214	0.054794	0.064606	0.068466	0.073013	0.084198	0.084335	0.096222	0.098755	0.10231	0.115768	0.125488	0.126404
		689	-0.010681	-0.012833	0.005264	0.002975	0.009293	0.019485	0.023193	0.028519	0.028046	0.027908	0.040466	0.042068	0.054001	0.054611	0.064407	0.068329	0.072723	0.08403	0.084076	0.096069	0.098526	0.102036	0.115402	0.125183	0.126221
		690	-0.010956	-0.013016	0.005096	0.002823	0.009079	0.019196	0.022949	0.028183	0.02774	0.02771	0.040314	0.041702	0.053757	0.054367	0.064117	0.068054	0.072433	0.083878	0.083817	0.095734	0.098129	0.101868	0.115112	0.125	0.125854
		691	-0.010971	-0.013092	0.00499	0.002762	0.008911	0.019028	0.022736	0.028152	0.027603	0.027527	0.040131	0.041641	0.053467	0.054169	0.063889	0.06778	0.072327	0.08371	0.083649	0.095428	0.098022	0.101395	0.114883	0.124924	0.125671
		692	-0.011047	-0.013168	0.004883	0.00264	0.00885	0.019012	0.022644	0.027985	0.027588	0.027405	0.040024	0.041489	0.053268	0.054001	0.063766	0.067642	0.072098	0.083527	0.08345	0.095337	0.097733	0.101105	0.11467	0.12468	0.125641
		693	-0.011108	-0.01326	0.004776	0.002472	0.008865	0.018845	0.022507	0.027908	0.027481	0.027206	0.03978	0.041245	0.053162	0.053787	0.063614	0.067505	0.071915	0.083328	0.083298	0.095139	0.097519	0.100937	0.114578	0.124512	0.12558
		694	-0.011307	-0.013367	0.004623	0.002335	0.00856	0.018723	0.022324	0.027756	0.027298	0.027008	0.039658	0.041077	0.052887	0.053574	0.063293	0.067139	0.071793	0.083252	0.082947	0.094742	0.097336	0.100632	0.114304	0.124313	0.125244
		695	-0.011581	-0.013672	0.004379	0.00206	0.008224	0.018494	0.022049	0.027557	0.026917	0.026794	0.039291	0.040802	0.052567	0.05336	0.063004	0.066788	0.071487	0.082855	0.082657	0.094604	0.097061	0.100327	0.113739	0.123917	0.124786
		696	-0.011612	-0.013611	0.004272	0.002182	0.008347	0.018585	0.022095	0.027573	0.026901	0.02681	0.039291	0.040787	0.052811	0.053238	0.063095	0.067001	0.071274	0.082825	0.08255	0.094269	0.097	0.100266	0.113815	0.123825	0.124588
		697	-0.011765	-0.013809	0.004059	0.001892	0.008087	0.018204	0.021896	0.027298	0.026596	0.02655	0.039047	0.04039	0.052399	0.052887	0.06279	0.066635	0.071075	0.082535	0.08226	0.093933	0.096664	0.100006	0.113556	0.12355	0.124222
		698	-0.012024	-0.01416	0.003784	0.001541	0.007706	0.017944	0.021469	0.026932	0.026413	0.026154	0.038712	0.04007	0.052002	0.052567	0.062317	0.066071	0.070663	0.082092	0.081879	0.093857	0.096161	0.099548	0.11319	0.123306	0.123764
		699	-0.012131	-0.014359	0.003632	0.001389	0.007553	0.017822	0.021393	0.026825	0.02623	0.02597	0.038528	0.039886	0.051834	0.052231	0.062103	0.06575	0.070389	0.08194	0.081711	0.093689	0.095978	0.099289	0.113068	0.123016	0.123459
		700	-0.012222	-0.014404	0.003586	0.001328	0.007523	0.0177	0.021271	0.026749	0.026062	0.025879	0.038452	0.039902	0.051498	0.052139	0.061874	0.065689	0.070145	0.081818	0.081528	0.093369	0.095825	0.099106	0.112823	0.122864	0.123215
		701	-0.012283	-0.014496	0.003586	0.001221	0.007324	0.017517	0.021149	0.026443	0.026016	0.025864	0.038254	0.039719	0.051346	0.051895	0.061707	0.065506	0.069855	0.081665	0.081284	0.09314	0.095657	0.098953	0.112671	0.122787	0.123169
		702	-0.012451	-0.014618	0.003326	0.000977	0.007141	0.017365	0.021088	0.02623	0.025803	0.02562	0.038101	0.039337	0.051239	0.05159	0.061493	0.065231	0.069702	0.08139	0.080994	0.093002	0.095428	0.098801	0.112488	0.122635	0.122955
		703	-0.012405	-0.014648	0.003265	0.000992	0.007141	0.017395	0.021042	0.026505	0.025711	0.025452	0.038132	0.039276	0.05127	0.051666	0.0616	0.065186	0.069733	0.081528	0.080963	0.092834	0.095276	0.098846	0.11232	0.122757	0.122833
		704	-0.012665	-0.014816	0.003036	0.000839	0.006912	0.017151	0.020798	0.02626	0.025528	0.025223	0.037842	0.038986	0.05101	0.05127	0.061523	0.065033	0.069504	0.081314	0.080688	0.092697	0.095322	0.098663	0.112167	0.122528	0.122513
		705	-0.012863	-0.01503	0.002884	0.00061	0.006622	0.016922	0.020477	0.026154	0.025345	0.025009	0.03775	0.038788	0.050827	0.051102	0.061111	0.064865	0.06926	0.081024	0.080399	0.092331	0.095016	0.098465	0.112045	0.122162	0.122177
		706	-0.013214	-0.015442	0.002563	0.000229	0.006302	0.01651	0.020111	0.025803	0.02507	0.024567	0.037292	0.038315	0.050507	0.050613	0.060623	0.064407	0.068924	0.080704	0.080017	0.091827	0.094437	0.098038	0.111649	0.121918	0.121536
		707	-0.013199	-0.015488	0.002533	0.000183	0.006378	0.016418	0.02005	0.025604	0.024918	0.024628	0.03714	0.038132	0.050415	0.050507	0.060883	0.064362	0.068832	0.080658	0.079926	0.091721	0.094376	0.097977	0.111404	0.121826	0.121429
		708	-0.013168	-0.015472	0.002518	0.000122	0.006241	0.016418	0.020096	0.025635	0.024811	0.024597	0.037048	0.038086	0.050262	0.050461	0.060944	0.064346	0.068451	0.08049	0.079788	0.091583	0.094284	0.097839	0.11116	0.121613	0.121384
		709	-0.013428	-0.015717	0.002258	-0.000137	0.006042	0.015991	0.019882	0.025421	0.024612	0.024261	0.036743	0.03775	0.049881	0.050186	0.060486	0.063828	0.068176	0.080124	0.079498	0.091309	0.09375	0.097443	0.110901	0.12146	0.121094
		710	-0.013412	-0.015778	0.00209	-0.000183	0.005905	0.015991	0.019684	0.025345	0.024597	0.02417	0.036743	0.037704	0.049911	0.05014	0.060257	0.063568	0.068192	0.080139	0.079391	0.091263	0.093689	0.097382	0.11084	0.121429	0.120834
		711	-0.013428	-0.01593	0.001923	-0.00029	0.005844	0.016083	0.019409	0.025208	0.024475	0.024078	0.036728	0.037552	0.049835	0.049805	0.060135	0.063599	0.068069	0.080048	0.079208	0.090942	0.093628	0.097168	0.110672	0.121262	0.120544
		712	-0.013672	-0.016098	0.001785	-0.000488	0.005737	0.015961	0.019287	0.024826	0.024261	0.02388	0.036514	0.037216	0.049667	0.04953	0.05983	0.063553	0.067734	0.079834	0.079056	0.09082	0.093384	0.09697	0.110458	0.121048	0.120346
		713	-0.014038	-0.016388	0.001511	-0.000671	0.005386	0.015701	0.019073	0.024551	0.023972	0.02359	0.036255	0.036728	0.049423	0.04924	0.059601	0.06311	0.06749	0.079666	0.078751	0.090454	0.093079	0.09671	0.110153	0.120621	0.12001
		714	-0.01416	-0.01651	0.001419	-0.000809	0.005219	0.015427	0.018982	0.024429	0.023834	0.023483	0.035934	0.036484	0.049255	0.049194	0.059433	0.063004	0.0672	0.079529	0.078476	0.090179	0.092896	0.096481	0.10994	0.120316	0.119812
		715	-0.013992	-0.016388	0.001541	-0.000839	0.005325	0.015366	0.019043	0.024536	0.023911	0.023529	0.03598	0.036484	0.049194	0.049149	0.059464	0.063156	0.067215	0.079712	0.078583	0.090225	0.093033	0.096497	0.109772	0.12027	0.119797
		716	-0.014175	-0.016617	0.001328	-0.001053	0.005127	0.015289	0.018692	0.02446	0.023651	0.023224	0.035873	0.036316	0.049011	0.048874	0.059143	0.062973	0.067093	0.079559	0.078384	0.090164	0.092697	0.096542	0.109482	0.120041	0.11937
		717	-0.014435	-0.016815	0.001099	-0.001297	0.004929	0.015182	0.018448	0.024216	0.023422	0.023041	0.035645	0.036148	0.048767	0.048569	0.05899	0.062683	0.066727	0.079361	0.078186	0.089981	0.092377	0.096542	0.109375	0.119934	0.119095
		718	-0.014465	-0.016922	0.000977	-0.001328	0.004944	0.015091	0.018402	0.024124	0.023315	0.023041	0.035507	0.035828	0.04866	0.048416	0.05896	0.062653	0.066696	0.079239	0.078064	0.089798	0.092392	0.096146	0.10936	0.119843	0.11911
		719	-0.014526	-0.016968	0.0009	-0.001373	0.004929	0.014908	0.018509	0.024002	0.023209	0.022827	0.035324	0.035568	0.048508	0.048401	0.058868	0.062531	0.066483	0.079132	0.077957	0.08963	0.092239	0.095993	0.1091	0.119644	0.11882
		720	-0.014679	-0.01709	0.000824	-0.001541	0.004745	0.014801	0.018372	0.023926	0.023163	0.02269	0.035141	0.03537	0.048355	0.04808	0.058746	0.062286	0.06636	0.078949	0.077911	0.089249	0.091904	0.095795	0.108795	0.119507	0.118622
		721	-0.014862	-0.01738	0.000656	-0.001724	0.004471	0.014511	0.018036	0.023682	0.023071	0.0224	0.034973	0.035156	0.048172	0.047806	0.058624	0.06189	0.066147	0.078751	0.077545	0.089005	0.091583	0.095535	0.108658	0.11937	0.118301
		722	-0.015076	-0.017548	0.000336	-0.001999	0.004242	0.014282	0.017822	0.023575	0.02272	0.022232	0.034897	0.034958	0.048141	0.047668	0.058487	0.061691	0.065933	0.078568	0.077316	0.088867	0.091461	0.095352	0.108444	0.119125	0.117889
		723	-0.015228	-0.017715	0.000229	-0.002075	0.004044	0.014175	0.01767	0.023392	0.022522	0.022049	0.03479	0.034775	0.047974	0.047592	0.058273	0.061432	0.065674	0.078552	0.077209	0.088623	0.091446	0.095215	0.108231	0.118896	0.117523
		724	-0.01532	-0.017914	0.000107	-0.002243	0.003937	0.014008	0.017578	0.023148	0.022308	0.021835	0.034439	0.034515	0.047745	0.04747	0.05809	0.061279	0.065506	0.078613	0.076996	0.088455	0.091156	0.094833	0.108093	0.118835	0.117294
		725	-0.015793	-0.018341	-0.000351	-0.002686	0.00354	0.013657	0.017075	0.022659	0.02182	0.021423	0.033951	0.033905	0.047241	0.047012	0.057602	0.060913	0.065216	0.078217	0.076538	0.087875	0.090652	0.094254	0.107498	0.118271	0.116882
		726	-0.015778	-0.018295	-0.000244	-0.002655	0.003586	0.013626	0.017075	0.022736	0.021957	0.021423	0.033997	0.03389	0.047287	0.046982	0.057541	0.061035	0.065125	0.078323	0.076599	0.087921	0.090561	0.094376	0.107574	0.118256	0.116852
		727	-0.015762	-0.01828	-0.000229	-0.00267	0.003464	0.013687	0.016876	0.022736	0.022018	0.021469	0.033966	0.033768	0.047363	0.046951	0.057556	0.061127	0.064972	0.078186	0.076614	0.087799	0.090485	0.094284	0.107391	0.118164	0.116608
		728	-0.015686	-0.018341	-0.000305	-0.002716	0.003372	0.013687	0.016876	0.022797	0.021988	0.021484	0.03392	0.033615	0.047318	0.046951	0.057434	0.060883	0.064896	0.07814	0.076523	0.087662	0.090485	0.094177	0.107285	0.118118	0.116486
		729	-0.015823	-0.0186	-0.000443	-0.002823	0.003296	0.013474	0.016739	0.022629	0.021698	0.021194	0.033752	0.033386	0.04718	0.046738	0.057343	0.060608	0.064789	0.078018	0.076309	0.08754	0.090225	0.094177	0.106995	0.117889	0.116318
		730	-0.016037	-0.018738	-0.000626	-0.003113	0.003143	0.013214	0.016479	0.022369	0.021439	0.020905	0.033463	0.033066	0.046875	0.046478	0.057236	0.060318	0.064606	0.077881	0.07605	0.087128	0.089981	0.094086	0.10672	0.117691	0.116074
		731	-0.016342	-0.019073	-0.000885	-0.003418	0.002823	0.012909	0.01622	0.021988	0.02124	0.020752	0.033173	0.032715	0.046646	0.046158	0.0569	0.059967	0.064301	0.077621	0.075653	0.08696	0.08963	0.093689	0.106339	0.117599	0.115738
		732	-0.016418	-0.019119	-0.000916	-0.003403	0.002838	0.012787	0.01619	0.021957	0.021194	0.02066	0.033142	0.032761	0.046722	0.046112	0.056839	0.059967	0.064133	0.077576	0.075424	0.087036	0.089676	0.09346	0.106094	0.117554	0.115555
		733	-0.016632	-0.019196	-0.001083	-0.00354	0.002808	0.012619	0.016098	0.021881	0.021027	0.020584	0.033035	0.0327	0.04657	0.04599	0.056641	0.059921	0.063965	0.077469	0.075241	0.086853	0.08963	0.093307	0.105743	0.117325	0.115311
		734	-0.016876	-0.019531	-0.001343	-0.003891	0.002472	0.012436	0.015854	0.021622	0.020782	0.020279	0.032822	0.032532	0.046143	0.045578	0.056412	0.059479	0.063599	0.077255	0.074738	0.086502	0.089371	0.09288	0.105637	0.116882	0.114807
		735	-0.016815	-0.019562	-0.001343	-0.003845	0.002441	0.01236	0.015823	0.021652	0.020737	0.020294	0.032837	0.032486	0.046234	0.045578	0.05629	0.059311	0.063614	0.07724	0.074783	0.086517	0.089172	0.092712	0.105392	0.11673	0.114731
		736	-0.016922	-0.01976	-0.001602	-0.00412	0.002243	0.012207	0.015518	0.021408	0.020462	0.020004	0.032639	0.032211	0.046173	0.045288	0.05603	0.059265	0.063446	0.076935	0.074615	0.086426	0.089066	0.092514	0.105209	0.11647	0.11438
		737	-0.017136	-0.02002	-0.001862	-0.004425	0.001999	0.011841	0.015244	0.021072	0.020248	0.019714	0.032333	0.031998	0.045944	0.044968	0.055832	0.059113	0.063202	0.076614	0.074387	0.08609	0.088943	0.092392	0.104904	0.116257	0.114166
		738	-0.017136	-0.02002	-0.002014	-0.004379	0.001938	0.01178	0.015274	0.021103	0.020157	0.019653	0.032104	0.031998	0.045929	0.044861	0.055817	0.05899	0.06311	0.076508	0.074265	0.085953	0.088684	0.092239	0.104782	0.116211	0.114059
		739	-0.017242	-0.020126	-0.00206	-0.004471	0.001923	0.011673	0.015182	0.021057	0.02005	0.019592	0.03215	0.03186	0.045822	0.044785	0.055557	0.058746	0.062881	0.076355	0.074051	0.085968	0.088577	0.091949	0.104446	0.116165	0.113678
		740	-0.017563	-0.020462	-0.002258	-0.004745	0.001678	0.011368	0.014847	0.020752	0.019775	0.019379	0.031799	0.031448	0.045502	0.044525	0.055191	0.058456	0.062576	0.075882	0.073593	0.085709	0.088135	0.091507	0.104019	0.115646	0.113464
		741	-0.017639	-0.020569	-0.002319	-0.004929	0.00148	0.011307	0.014572	0.020599	0.019516	0.019257	0.031723	0.031403	0.045395	0.044495	0.055145	0.058395	0.062408	0.075775	0.073288	0.085495	0.088013	0.091415	0.103699	0.115524	0.113312
		742	-0.017715	-0.020752	-0.002335	-0.004944	0.001282	0.011261	0.014526	0.020538	0.019424	0.019119	0.031464	0.031235	0.045364	0.044357	0.055206	0.058182	0.062271	0.075806	0.073105	0.085358	0.08786	0.091309	0.103714	0.115433	0.113083
		743	-0.01767	-0.020813	-0.002289	-0.004913	0.001282	0.011292	0.014603	0.020538	0.01944	0.019211	0.031555	0.031235	0.045395	0.04451	0.055176	0.058182	0.062363	0.075943	0.073044	0.085541	0.087845	0.091263	0.103638	0.11528	0.113022
		744	-0.01796	-0.021027	-0.002716	-0.005249	0.001129	0.011093	0.014297	0.020218	0.019104	0.018875	0.031326	0.031128	0.045074	0.044067	0.054779	0.057861	0.062256	0.075562	0.07254	0.085159	0.087418	0.090881	0.10321	0.11496	0.112473
		745	-0.018234	-0.021194	-0.003082	-0.005447	0.00087	0.010742	0.014023	0.019943	0.018829	0.018524	0.031006	0.030899	0.044861	0.04364	0.054443	0.057587	0.061798	0.075089	0.072128	0.084885	0.08699	0.090576	0.102676	0.114456	0.112381
		746	-0.018097	-0.021225	-0.003128	-0.005615	0.000763	0.010605	0.013916	0.020004	0.01886	0.018417	0.03096	0.030823	0.044983	0.043701	0.054337	0.057571	0.061646	0.074844	0.072021	0.084717	0.086868	0.090515	0.102417	0.114151	0.11232
		747	-0.018173	-0.021332	-0.003143	-0.005783	0.000671	0.010513	0.013901	0.019882	0.018814	0.018311	0.030792	0.030762	0.044968	0.043732	0.054276	0.057419	0.061554	0.07486	0.071945	0.084396	0.08699	0.090576	0.102188	0.11412	0.112167
		748	-0.01828	-0.021423	-0.003235	-0.005859	0.000671	0.010483	0.013794	0.019821	0.018768	0.018234	0.030746	0.030579	0.044846	0.043701	0.054184	0.057205	0.061462	0.0746	0.071747	0.084381	0.087006	0.090469	0.102066	0.114182	0.111923
		749	-0.018509	-0.021683	-0.00354	-0.006058	0.000381	0.010162	0.013489	0.019562	0.018524	0.017914	0.030533	0.030243	0.044479	0.043198	0.053818	0.056992	0.061142	0.07428	0.071243	0.084137	0.086548	0.08992	0.10173	0.113739	0.111557
		750	-0.018646	-0.021851	-0.003693	-0.006195	0.000198	0.010056	0.013321	0.019379	0.018326	0.017776	0.030426	0.030243	0.044373	0.043213	0.053528	0.056747	0.060928	0.074127	0.070831	0.083847	0.086426	0.089798	0.101395	0.113449	0.111435
		751	-0.018799	-0.021973	-0.003723	-0.006287	0	0.009979	0.013214	0.019211	0.018158	0.017624	0.030167	0.03009	0.044205	0.043152	0.053482	0.056534	0.060867	0.073959	0.070572	0.08371	0.08609	0.089737	0.101135	0.11348	0.111221
		752	-0.01889	-0.022003	-0.003799	-0.006424	-6.1e-05	0.009842	0.013092	0.018982	0.018021	0.017532	0.03009	0.030121	0.044067	0.042984	0.053513	0.05658	0.06073	0.073761	0.070313	0.083588	0.085953	0.089569	0.100937	0.113205	0.110962
		753	-0.018951	-0.022095	-0.003967	-0.006531	-0.000107	0.00972	0.012924	0.018829	0.017944	0.017365	0.029938	0.029968	0.043991	0.042801	0.053284	0.056427	0.060471	0.073776	0.07016	0.083435	0.085938	0.089294	0.10083	0.11293	0.110855
		754	-0.019196	-0.0224	-0.004456	-0.00679	-0.000397	0.009521	0.01268	0.018646	0.017639	0.017075	0.029572	0.029724	0.043808	0.042542	0.052979	0.056107	0.060135	0.073624	0.069794	0.083038	0.085617	0.089066	0.100449	0.112549	0.110748
		755	-0.019379	-0.02269	-0.004669	-0.00708	-0.00058	0.009323	0.01239	0.018463	0.017349	0.016876	0.029312	0.029404	0.043686	0.042358	0.05278	0.055923	0.059753	0.073181	0.069397	0.082779	0.085281	0.088669	0.100098	0.112381	0.110352
		756	-0.019409	-0.022736	-0.004333	-0.007111	-0.000641	0.009247	0.012329	0.018372	0.017288	0.016846	0.029327	0.029312	0.043747	0.042419	0.052765	0.055923	0.05983	0.073013	0.06926	0.082718	0.085236	0.088684	0.100021	0.112335	0.110107
		757	-0.019531	-0.022873	-0.004471	-0.007263	-0.000671	0.009109	0.012375	0.018173	0.017151	0.016693	0.029343	0.029297	0.043777	0.042389	0.052582	0.055771	0.059555	0.072723	0.069244	0.082672	0.085114	0.088531	0.099701	0.111938	0.110077
		758	-0.019867	-0.023224	-0.004837	-0.007462	-0.001007	0.008682	0.01207	0.017929	0.016891	0.016434	0.029022	0.029068	0.043503	0.04213	0.052185	0.055496	0.059326	0.072418	0.068771	0.082443	0.084686	0.08812	0.09935	0.111664	0.109726
		759	-0.019882	-0.023254	-0.004837	-0.007584	-0.001068	0.008652	0.011978	0.017868	0.016815	0.016312	0.028946	0.028992	0.043427	0.04187	0.052124	0.055435	0.059219	0.072327	0.068588	0.082413	0.08461	0.088181	0.09935	0.111572	0.109467
		760	-0.020187	-0.023544	-0.005173	-0.007889	-0.001389	0.008331	0.011627	0.017349	0.016373	0.01593	0.028397	0.028641	0.042908	0.041489	0.051666	0.054886	0.058655	0.071503	0.06781	0.08168	0.083969	0.087677	0.098465	0.11087	0.108826
		761	-0.019974	-0.023193	-0.004974	-0.007721	-0.001114	0.008499	0.011856	0.017426	0.016571	0.016113	0.028381	0.0289	0.043091	0.041672	0.05162	0.054886	0.058701	0.07135	0.067703	0.081482	0.083862	0.087494	0.098312	0.110565	0.108856
		762	-0.02002	-0.02327	-0.005173	-0.007858	-0.001251	0.008301	0.011658	0.017441	0.016434	0.016022	0.028183	0.028717	0.043076	0.041519	0.051437	0.054626	0.058548	0.071091	0.067474	0.081284	0.083618	0.087296	0.098251	0.110428	0.108643
		763	-0.02005	-0.023392	-0.005249	-0.007904	-0.001434	0.008301	0.011505	0.017395	0.016296	0.015869	0.028076	0.028824	0.042969	0.041351	0.051361	0.054398	0.058334	0.070908	0.067444	0.081055	0.08342	0.08728	0.098053	0.110275	0.108536
		764	-0.020233	-0.023605	-0.005508	-0.008163	-0.001678	0.008057	0.011261	0.017212	0.016113	0.015625	0.027832	0.028748	0.042664	0.04126	0.051086	0.054291	0.05809	0.070679	0.067123	0.080765	0.083237	0.087143	0.097702	0.109955	0.108246
		765	-0.020477	-0.023804	-0.005569	-0.008255	-0.001587	0.007904	0.011093	0.017075	0.016052	0.015549	0.027725	0.028687	0.042496	0.041107	0.050964	0.054108	0.057983	0.07048	0.066833	0.080597	0.083084	0.08699	0.097443	0.109772	0.108093
		766	-0.020401	-0.023788	-0.0056	-0.008316	-0.00145	0.007919	0.011078	0.016907	0.016006	0.015533	0.027756	0.028595	0.04245	0.041107	0.050949	0.054199	0.057953	0.070465	0.066818	0.080627	0.083145	0.086899	0.097305	0.109833	0.107849
		767	-0.020477	-0.023849	-0.005646	-0.008423	-0.00177	0.007782	0.01091	0.016785	0.015869	0.015366	0.027756	0.028458	0.042435	0.041077	0.050858	0.054214	0.057861	0.070313	0.066666	0.080521	0.083099	0.086884	0.097046	0.109741	0.107803
		768	-0.020599	-0.023972	-0.00563	-0.008545	-0.001907	0.007568	0.010773	0.016815	0.015701	0.015305	0.027679	0.028351	0.042419	0.041031	0.050827	0.053986	0.0578	0.07016	0.066467	0.080368	0.083008	0.086853	0.09697	0.109482	0.107788
		769	-0.020721	-0.02417	-0.005875	-0.008606	-0.001923	0.007462	0.010681	0.016647	0.015625	0.015091	0.02742	0.028168	0.042252	0.040894	0.050568	0.053833	0.057587	0.069855	0.066223	0.080307	0.082748	0.0867	0.096909	0.109146	0.107681
		770	-0.020828	-0.024399	-0.006104	-0.008865	-0.002243	0.007202	0.010452	0.016373	0.015442	0.014923	0.027145	0.028168	0.041992	0.04068	0.0504	0.053574	0.057373	0.069626	0.06601	0.080017	0.082565	0.086517	0.096451	0.108948	0.107407
		771	-0.02095	-0.024567	-0.006348	-0.009033	-0.002502	0.00705	0.010284	0.016129	0.015274	0.014847	0.026917	0.027908	0.041779	0.040634	0.050262	0.05336	0.057205	0.069611	0.065811	0.079788	0.082275	0.08638	0.096268	0.10881	0.107117
		772	-0.020981	-0.024567	-0.006439	-0.009109	-0.002518	0.006973	0.010269	0.016113	0.015244	0.014801	0.026855	0.027802	0.041824	0.040695	0.05014	0.053284	0.057022	0.069489	0.065689	0.079681	0.082108	0.086411	0.096176	0.108704	0.107101
		773	-0.021164	-0.02478	-0.006699	-0.009323	-0.00267	0.006851	0.010117	0.01593	0.015076	0.014587	0.026855	0.027618	0.041565	0.040329	0.049927	0.053116	0.056854	0.069153	0.065414	0.079605	0.081863	0.086151	0.095856	0.108337	0.106964
		774	-0.02124	-0.024841	-0.006516	-0.009369	-0.002609	0.006744	0.009918	0.0159	0.014984	0.014404	0.026703	0.02742	0.041412	0.040283	0.049927	0.053009	0.057022	0.069046	0.065353	0.079453	0.081955	0.086166	0.095795	0.108185	0.106659
		775	-0.021286	-0.024902	-0.006592	-0.009445	-0.002655	0.006714	0.009888	0.015762	0.014969	0.014389	0.026611	0.027313	0.041336	0.040436	0.049789	0.052917	0.056976	0.068985	0.065353	0.079315	0.081818	0.086182	0.095596	0.107986	0.106628
		776	-0.021545	-0.025146	-0.006805	-0.009659	-0.002914	0.006561	0.009705	0.015579	0.014801	0.014252	0.026474	0.027237	0.041367	0.040283	0.049622	0.05278	0.056595	0.068756	0.065155	0.078979	0.081497	0.085907	0.095413	0.107712	0.106583
		777	-0.021881	-0.025391	-0.006927	-0.009949	-0.003189	0.006378	0.009415	0.01535	0.014465	0.013977	0.026154	0.027023	0.041168	0.039932	0.049347	0.052444	0.05632	0.06842	0.06485	0.078781	0.081161	0.085587	0.095291	0.107407	0.10643
		778	-0.022018	-0.025452	-0.007156	-0.010056	-0.003403	0.006226	0.009277	0.015244	0.014282	0.013794	0.025879	0.026886	0.040985	0.03981	0.049164	0.052322	0.056244	0.068085	0.064545	0.078537	0.08107	0.085297	0.095016	0.107178	0.106461
		779	-0.021942	-0.025513	-0.007187	-0.010025	-0.003418	0.006271	0.009232	0.015121	0.014236	0.013855	0.025879	0.02681	0.040817	0.039688	0.049118	0.052307	0.056198	0.068054	0.064545	0.078674	0.081329	0.085373	0.094864	0.107178	0.106384
		780	-0.021988	-0.025543	-0.007263	-0.01004	-0.003418	0.006271	0.009186	0.015167	0.01416	0.013779	0.026047	0.02681	0.041016	0.039597	0.04924	0.052307	0.05603	0.067932	0.064575	0.078491	0.081253	0.085526	0.094894	0.107101	0.106201
		781	-0.022202	-0.025848	-0.007568	-0.010437	-0.003693	0.005981	0.008881	0.014862	0.01384	0.01355	0.025818	0.02652	0.040833	0.039444	0.048965	0.051987	0.055664	0.067657	0.06427	0.078094	0.080917	0.085342	0.094727	0.106857	0.106003
		782	-0.022263	-0.025925	-0.00769	-0.010498	-0.003754	0.005753	0.00882	0.014862	0.013794	0.013367	0.025604	0.026428	0.040695	0.039398	0.048782	0.051865	0.055496	0.06749	0.064255	0.078049	0.08078	0.085281	0.094498	0.106537	0.105896
		783	-0.022263	-0.025894	-0.007645	-0.010483	-0.003769	0.005753	0.00885	0.014786	0.013779	0.013336	0.025558	0.026382	0.040604	0.039352	0.048798	0.052017	0.055435	0.067429	0.064285	0.077957	0.080612	0.085251	0.094528	0.106384	0.10582
		784	-0.022293	-0.025955	-0.00766	-0.010529	-0.00386	0.005692	0.008743	0.014725	0.013702	0.01329	0.025513	0.026276	0.040619	0.03949	0.048752	0.051849	0.05545	0.067505	0.064285	0.07785	0.080536	0.085175	0.094437	0.106247	0.10585
		785	-0.022598	-0.026108	-0.007889	-0.010742	-0.004089	0.005478	0.008575	0.014542	0.013489	0.013	0.025269	0.025879	0.040466	0.039124	0.048523	0.051682	0.055115	0.067276	0.063995	0.077698	0.080246	0.084961	0.094025	0.10585	0.105515
		786	-0.022934	-0.026443	-0.008102	-0.011017	-0.004379	0.005264	0.008316	0.014175	0.013199	0.012787	0.024918	0.025558	0.04007	0.038742	0.048233	0.051407	0.055069	0.066833	0.063614	0.077423	0.080002	0.084732	0.093628	0.105515	0.10527
		787	-0.022705	-0.026306	-0.00798	-0.010818	-0.004166	0.005417	0.008453	0.014297	0.01326	0.013077	0.024887	0.02562	0.040253	0.038895	0.048325	0.051437	0.05513	0.066971	0.063629	0.077484	0.080017	0.084778	0.093719	0.105621	0.105408
		788	-0.022583	-0.02623	-0.007889	-0.010788	-0.00412	0.005493	0.008469	0.014374	0.013382	0.013107	0.024918	0.025482	0.040344	0.039032	0.048386	0.051575	0.055252	0.06694	0.06366	0.077301	0.080093	0.084839	0.093857	0.105652	0.105484
		789	-0.022903	-0.026596	-0.008194	-0.011215	-0.004501	0.005142	0.008148	0.014069	0.013092	0.012741	0.024719	0.025253	0.039963	0.038681	0.048187	0.051056	0.054977	0.066559	0.0634	0.076904	0.079773	0.084473	0.093597	0.105225	0.105225
		790	-0.023041	-0.02681	-0.008301	-0.011383	-0.004745	0.00499	0.007904	0.013809	0.012909	0.012573	0.024506	0.025253	0.039948	0.038544	0.047989	0.050903	0.054535	0.066299	0.063217	0.076736	0.079666	0.084259	0.093262	0.104919	0.104889
		791	-0.023117	-0.026947	-0.00856	-0.011429	-0.004837	0.004868	0.007751	0.013702	0.012833	0.012497	0.024445	0.02507	0.039795	0.038361	0.047852	0.050888	0.054367	0.066269	0.06311	0.076584	0.079575	0.084229	0.09314	0.104523	0.104767
		792	-0.023285	-0.027115	-0.008713	-0.011551	-0.004974	0.004761	0.007675	0.013611	0.012726	0.012314	0.024216	0.02478	0.039658	0.038132	0.047668	0.050735	0.054276	0.066132	0.062897	0.076355	0.0793	0.084	0.092789	0.104218	0.10466
		793	-0.023315	-0.0271	-0.008698	-0.011566	-0.005005	0.004715	0.007675	0.01358	0.012634	0.012238	0.024231	0.024689	0.039688	0.038239	0.047607	0.050674	0.054321	0.066101	0.062866	0.076416	0.079224	0.084	0.093124	0.104385	0.104736
		794	-0.023529	-0.027283	-0.008911	-0.01181	-0.005157	0.004395	0.007507	0.013336	0.012375	0.012024	0.024017	0.024521	0.039734	0.038025	0.047348	0.050461	0.054016	0.065918	0.062698	0.07608	0.078934	0.083801	0.092743	0.104172	0.104462
		795	-0.02356	-0.027328	-0.008942	-0.011856	-0.005325	0.004379	0.007507	0.013229	0.012253	0.011993	0.023956	0.024536	0.039581	0.03804	0.04718	0.050415	0.053894	0.065872	0.062622	0.075897	0.078888	0.083588	0.09259	0.104034	0.10434
		796	-0.023605	-0.027466	-0.009064	-0.011993	-0.005447	0.004181	0.007339	0.013153	0.0121	0.011948	0.023865	0.024338	0.039444	0.03772	0.047089	0.050339	0.053619	0.065674	0.062439	0.07576	0.078903	0.08345	0.092392	0.103699	0.104233
		797	-0.023712	-0.027573	-0.009201	-0.01207	-0.005432	0.004074	0.007187	0.013092	0.012054	0.011856	0.023727	0.024155	0.039413	0.037659	0.047134	0.05011	0.05365	0.065491	0.062424	0.075729	0.07872	0.083542	0.092361	0.103516	0.10405
		798	-0.023972	-0.027756	-0.009399	-0.01236	-0.005661	0.00386	0.006882	0.012863	0.011826	0.011566	0.023499	0.023895	0.039154	0.03746	0.046951	0.050018	0.053513	0.065231	0.061981	0.075592	0.0784	0.083237	0.092133	0.103302	0.103836
		799	-0.024078	-0.027832	-0.009476	-0.01236	-0.005707	0.003845	0.006805	0.012772	0.011765	0.011459	0.023514	0.023865	0.03923	0.037277	0.046738	0.050064	0.053528	0.065033	0.061798	0.075378	0.078308	0.08313	0.091919	0.103302	0.10376
		800	-0.02417	-0.027908	-0.009476	-0.012451	-0.005829	0.003799	0.006744	0.012665	0.011795	0.011475	0.023376	0.023788	0.039352	0.037262	0.046585	0.049896	0.053528	0.065018	0.061905	0.075165	0.078232	0.082993	0.091751	0.10321	0.103653
			0	0.002	0.011	0.013	0.016	0.009	0.01
			0	0.001	0.011	0.013	0.016	0.009	0.01
			0	0.001	0.011	0.013	0.015	0.009	0.01
			0	0.001	0.011	0.013	0.015	0.009	0.009
			0	0.001	0.011	0.012	0.015	0.009	0.009
			0	0.001	0.011	0.012	0.015	0.009	0.009
			-0.001	0.001	0.011	0.012	0.015	0.009	0.009
			0	0.001	0.011	0.012	0.015	0.009	0.009
			-0.001	0.001	0.011	0.012	0.015	0.008	0.009
			-0.001	0.001	0.01	0.012	0.015	0.008	0.009
			0	0.001	0.011	0.012	0.015	0.009	0.009
			0	0.001	0.011	0.012	0.015	0.008	0.009
			-0.001	0.001	0.011	0.012	0.015	0.008	0.009
			-0.001	0.001	0.01	0.012	0.015	0.008	0.009
			-0.001	0.001	0.01	0.011	0.015	0.008	0.009
			-0.001	0.001	0.01	0.011	0.015	0.008	0.009
			-0.001	0	0.01	0.011	0.014	0.008	0.009
			-0.001	0	0.01	0.011	0.015	0.008	0.009
			-0.001	0	0.01	0.011	0.014	0.008	0.008
			-0.001	0	0.01	0.011	0.014	0.008	0.008
			-0.001	0	0.01	0.011	0.014	0.008	0.008
			-0.001	0	0.01	0.011	0.014	0.008	0.008
			-0.001	0	0.01	0.011	0.014	0.008	0.008
			-0.001	0	0.01	0.011	0.014	0.008	0.008
			-0.001	0	0.01	0.011	0.014	0.008	0.008
			-0.001	0	0.01	0.011	0.014	0.008	0.008
			-0.001	0	0.01	0.011	0.014	0.008	0.008
			-0.001	0	0.01	0.011	0.014	0.007	0.008
			-0.001	0	0.01	0.011	0.014	0.007	0.008
			-0.001	0	0.01	0.011	0.014	0.007	0.008
			-0.001	0	0.01	0.011	0.014	0.007	0.008
			-0.001	0	0.01	0.011	0.014	0.007	0.008
			-0.002	0	0.01	0.01	0.014	0.007	0.008
			-0.002	0	0.01	0.01	0.014	0.007	0.008
			-0.002	0	0.01	0.01	0.013	0.007	0.008
			-0.002	0	0.01	0.01	0.013	0.007	0.008
			-0.002	-0.001	0.01	0.01	0.013	0.006	0.007
			-0.002	-0.001	0.009	0.01	0.013	0.006	0.007
			-0.002	-0.001	0.009	0.01	0.013	0.006	0.007
			-0.002	-0.001	0.01	0.01	0.013	0.006	0.007
			-0.002	-0.001	0.009	0.01	0.013	0.006	0.007
			-0.002	-0.001	0.009	0.009	0.013	0.006	0.007
			-0.002	-0.001	0.009	0.01	0.013	0.006	0.007
			-0.002	-0.001	0.009	0.01	0.013	0.006	0.007
			-0.002	-0.001	0.009	0.01	0.013	0.006	0.007
			-0.002	-0.001	0.009	0.009	0.012	0.006	0.007
			-0.002	-0.001	0.009	0.009	0.012	0.006	0.007
			-0.002	-0.001	0.009	0.009	0.012	0.006	0.007
			-0.002	-0.001	0.009	0.009	0.012	0.006	0.006
			-0.003	-0.001	0.009	0.009	0.012	0.006	0.006
			-0.003	-0.001	0.009	0.009	0.012	0.005	0.006
			-0.003	-0.001	0.009	0.009	0.012	0.006	0.006
			-0.003	-0.001	0.009	0.009	0.012	0.005	0.006
			-0.003	-0.001	0.009	0.009	0.012	0.005	0.006
			-0.003	-0.002	0.009	0.009	0.012	0.005	0.006
			-0.003	-0.002	0.009	0.009	0.012	0.005	0.006
			-0.003	-0.002	0.009	0.009	0.012	0.005	0.006
			-0.003	-0.002	0.009	0.008	0.012	0.005	0.006
			-0.003	-0.002	0.009	0.008	0.011	0.005	0.006
			-0.003	-0.001	0.009	0.008	0.012	0.005	0.006
			-0.003	-0.002	0.009	0.008	0.012	0.005	0.006
			-0.003	-0.002	0.009	0.008	0.012	0.005	0.006
			-0.003	-0.002	0.009	0.008	0.011	0.005	0.006
			-0.003	-0.002	0.008	0.008	0.011	0.005	0.005
			-0.004	-0.002	0.008	0.008	0.011	0.004	0.005
			-0.003	-0.002	0.008	0.008	0.011	0.005	0.005
			-0.003	-0.002	0.009	0.008	0.011	0.005	0.005
			-0.003	-0.002	0.008	0.008	0.011	0.005	0.005
			-0.003	-0.002	0.008	0.008	0.011	0.005	0.005
			-0.004	-0.002	0.008	0.007	0.011	0.004	0.005
			-0.004	-0.002	0.008	0.007	0.01	0.004	0.005
			-0.004	-0.002	0.008	0.007	0.01	0.004	0.005
			-0.003	-0.002	0.008	0.007	0.011	0.004	0.005
			-0.004	-0.003	0.008	0.007	0.011	0.004	0.005
			-0.004	-0.002	0.008	0.007	0.01	0.004	0.005
			-0.004	-0.003	0.008	0.007	0.01	0.003	0.004
			-0.004	-0.003	0.008	0.006	0.01	0.004	0.004
			-0.004	-0.003	0.008	0.006	0.01	0.004	0.004
			-0.004	-0.003	0.008	0.007	0.01	0.003	0.004
			-0.004	-0.003	0.008	0.007	0.01	0.003	0.004
			-0.004	-0.003	0.008	0.006	0.01	0.003	0.004
			-0.004	-0.003	0.008	0.006	0.009	0.003	0.004
			-0.004	-0.003	0.008	0.006	0.009	0.003	0.004
			-0.004	-0.003	0.008	0.006	0.009	0.003	0.004
			-0.004	-0.003	0.008	0.006	0.009	0.003	0.004
			-0.004	-0.003	0.008	0.006	0.009	0.003	0.004
			-0.004	-0.003	0.007	0.006	0.009	0.003	0.003
			-0.004	-0.003	0.007	0.006	0.009	0.003	0.003
			-0.004	-0.003	0.007	0.006	0.009	0.002	0.003
			-0.004	-0.003	0.007	0.006	0.009	0.003	0.003
			-0.004	-0.003	0.007	0.006	0.009	0.002	0.003
			-0.004	-0.003	0.007	0.005	0.009	0.002	0.003
			-0.005	-0.003	0.007	0.005	0.009	0.002	0.003
			-0.005	-0.003	0.007	0.005	0.009	0.002	0.003
			-0.005	-0.003	0.007	0.005	0.009	0.002	0.003
			-0.005	-0.003	0.007	0.005	0.008	0.002	0.003
			-0.005	-0.003	0.007	0.005	0.008	0.002	0.003
			-0.005	-0.003	0.007	0.005	0.008	0.002	0.003
			-0.005	-0.004	0.007	0.005	0.008	0.002	0.003
			-0.005	-0.004	0.006	0.005	0.008	0.002	0.002
			-0.005	-0.004	0.007	0.005	0.008	0.002	0.002
			-0.005	-0.004	0.007	0.005	0.008	0.002	0.002
			-0.005	-0.004	0.007	0.005	0.008	0.002	0.002
			-0.005	-0.003	0.007	0.005	0.008	0.002	0.002
			-0.005	-0.003	0.007	0.005	0.008	0.002	0.002
			-0.005	-0.004	0.007	0.005	0.008	0.002	0.002
			-0.005	-0.004	0.007	0.005	0.008	0.002	0.002
			-0.005	-0.004	0.007	0.004	0.008	0.001	0.002
			-0.005	-0.004	0.007	0.004	0.008	0.001	0.002
			-0.004	-0.004	0.007	0.004	0.008	0.001	0.002
			-0.005	-0.004	0.007	0.004	0.008	0.001	0.002
			-0.005	-0.004	0.006	0.004	0.008	0.001	0.002
			-0.005	-0.004	0.006	0.004	0.007	0.001	0.001
			-0.005	-0.004	0.006	0.004	0.007	0.001	0.002
			-0.005	-0.004	0.007	0.004	0.007	0.001	0.002
			-0.005	-0.004	0.006	0.004	0.007	0.001	0.001
			-0.005	-0.004	0.006	0.004	0.007	0.001	0.001
			-0.005	-0.004	0.006	0.004	0.007	0.001	0.001
			-0.005	-0.004	0.006	0.004	0.007	0.001	0.001
			-0.005	-0.004	0.006	0.004	0.007	0.001	0.001
			-0.005	-0.004	0.006	0.004	0.007	0.001	0.002
			-0.005	-0.004	0.006	0.004	0.007	0.001	0.001
			-0.005	-0.004	0.006	0.003	0.007	0	0.001
			-0.005	-0.004	0.006	0.003	0.007	0	0.001
			-0.005	-0.004	0.006	0.003	0.007	0	0.001
			-0.005	-0.004	0.006	0.003	0.006	0	0.001
			-0.005	-0.004	0.006	0.003	0.006	0	0.001
			-0.005	-0.004	0.006	0.003	0.007	0	0.001
			-0.005	-0.004	0.006	0.003	0.006	0	0.001
			-0.005	-0.005	0.006	0.003	0.006	0	0.001
			-0.005	-0.004	0.006	0.003	0.007	0	0.001
			-0.005	-0.004	0.006	0.003	0.007	0	0.001
			-0.005	-0.004	0.006	0.003	0.006	0	0.001
			-0.005	-0.004	0.006	0.003	0.006	0	0.001
			-0.005	-0.005	0.006	0.003	0.006	0	0.001
			-0.005	-0.004	0.006	0.003	0.006	0	0.001
			-0.005	-0.004	0.006	0.003	0.006	0	0.001
			-0.005	-0.004	0.006	0.003	0.006	0	0.001
			-0.005	-0.004	0.006	0.003	0.006	0	0
			-0.005	-0.004	0.006	0.003	0.006	-0.001	0
			-0.005	-0.004	0.006	0.003	0.006	0	0
			-0.005	-0.004	0.006	0.003	0.006	0	0.001
			-0.005	-0.004	0.006	0.003	0.006	-0.001	0
			-0.005	-0.005	0.006	0.002	0.005	-0.001	0
			-0.005	-0.005	0.006	0.002	0.005	-0.001	0
			-0.005	-0.004	0.006	0.002	0.006	-0.001	0
			-0.005	-0.005	0.006	0.002	0.005	-0.001	0
			-0.005	-0.004	0.006	0.002	0.006	-0.001	0
			-0.005	-0.004	0.007	0.002	0.006	0	0
			-0.005	-0.004	0.007	0.002	0.006	0	0
			-0.005	-0.004	0.006	0.002	0.006	-0.001	0
			-0.004	-0.004	0.006	0.003	0.006	0	0
			-0.005	-0.004	0.006	0.003	0.005	-0.001	0
			-0.004	-0.004	0.006	0.003	0.006	0	0.001
			-0.005	-0.004	0.006	0.002	0.006	0	0
			-0.004	-0.004	0.006	0.002	0.005	-0.001	0
			-0.005	-0.004	0.006	0.002	0.005	-0.001	0
			-0.005	-0.004	0.006	0.002	0.005	-0.001	0
			-0.005	-0.004	0.006	0.002	0.005	-0.001	0
			-0.005	-0.005	0.006	0.001	0.005	-0.002	-0.001
			-0.005	-0.004	0.006	0.001	0.005	-0.001	0
			-0.005	-0.005	0.005	0.001	0.005	-0.001	-0.001
			-0.006	-0.005	0.005	0.001	0.004	-0.002	-0.001
			-0.006	-0.005	0.005	0.001	0.004	-0.002	-0.001
			-0.006	-0.005	0.005	0.001	0.004	-0.002	-0.001
			-0.006	-0.005	0.005	0.001	0.004	-0.002	-0.001
			-0.006	-0.005	0.005	0.001	0.004	-0.003	-0.001
			-0.006	-0.005	0.005	0.001	0.004	-0.002	-0.001
			-0.006	-0.005	0.005	0.001	0.004	-0.003	-0.001
			-0.006	-0.006	0.004	0	0.004	-0.003	-0.002
			-0.006	-0.005	0.005	0	0.003	-0.003	-0.002
			-0.006	-0.006	0.004	0	0.003	-0.003	-0.002
			-0.006	-0.005	0.005	0	0.003	-0.003	-0.002
			-0.006	-0.006	0.005	0	0.003	-0.003	-0.002
			-0.006	-0.006	0.004	0	0.003	-0.003	-0.002
			-0.006	-0.006	0.004	0	0.003	-0.003	-0.002
			-0.006	-0.006	0.004	0	0.003	-0.003	-0.003
			-0.006	-0.006	0.004	-0.001	0.003	-0.003	-0.003
			-0.006	-0.006	0.004	-0.001	0.003	-0.003	-0.003
			-0.006	-0.006	0.004	-0.001	0.003	-0.003	-0.003
			-0.006	-0.006	0.004	-0.001	0.003	-0.004	-0.003
			-0.006	-0.006	0.004	-0.001	0.002	-0.004	-0.003
			-0.007	-0.006	0.004	-0.001	0.002	-0.004	-0.003
			-0.007	-0.006	0.004	-0.001	0.002	-0.004	-0.003
			-0.007	-0.006	0.004	-0.001	0.002	-0.004	-0.003
			-0.007	-0.006	0.004	-0.001	0.002	-0.004	-0.003
			-0.007	-0.006	0.004	-0.001	0.002	-0.004	-0.003
			-0.007	-0.006	0.004	-0.001	0.002	-0.004	-0.003
			-0.007	-0.006	0.004	-0.001	0.002	-0.004	-0.003
			-0.007	-0.006	0.004	-0.001	0.002	-0.004	-0.003
			-0.007	-0.006	0.004	-0.001	0.002	-0.004	-0.003
			-0.006	-0.006	0.004	-0.001	0.002	-0.004	-0.004
			-0.006	-0.006	0.004	-0.002	0.002	-0.004	-0.004
			-0.007	-0.006	0.004	-0.002	0.002	-0.005	-0.004
			-0.007	-0.006	0.003	-0.002	0.001	-0.005	-0.004
			-0.007	-0.006	0.003	-0.002	0.001	-0.005	-0.004
			-0.007	-0.006	0.004	-0.002	0.001	-0.005	-0.004
			-0.007	-0.006	0.004	-0.002	0.001	-0.005	-0.004
			-0.007	-0.006	0.003	-0.002	0.001	-0.005	-0.004
			-0.007	-0.006	0.003	-0.002	0.001	-0.005	-0.004

## Sheet: Fig. 6cd, 7a & Suppl Fig. 7
		Fig. 6c	UV/vis coupled titration of NCR/NCoA with Dithionite at pH 8.0
	also used for	Fig. 6d, Fig. 7a, Supplementary Fig. 7
		Raw data without baseline correction at 700nm
		E/measured [mV]	-490	-504	-511	-527	-543	-553	-564	-575	-582	-595	-601	-608	-616	-625	-632	-639	-644	-649	-655	-660	-667	-672	-676	-683	-691	-697
		wavelength/nm	RawData-001 ...	RawData-001 ...	RawData-001 ...	RawData-001 ...	RawData-001 ...	RawData-001 ...	RawData-001 ...	RawData-001 ...	RawData-001 ...	RawData-001 ...	RawData-001 ...	RawData-001 ...	RawData-001 ...	RawData-001 ...	RawData-001 ...	RawData-001 ...	RawData-001 ...	RawData-001 ...	RawData-001 ...	RawData-001 ...	RawData-001 ...	RawData-001 ...	RawData-001 ...	RawData-001 ...	RawData-001 ...	RawData-001 ...
		200	2.8712	3.85847	3.45218	3.30493	3.81	3.35536	2.51967	2.72061	2.41931	2.5377	2.78772	3.12088	3.56628	2.83679	3.10837	2.80182	2.41423	2.16797	3.64409	2.36919	2.74824	2.43703	2.15492	2.2356	2.09744	2.47278
		201	2.81772	3.2278	2.88544	3.21248	3.42355	2.65758	3.30209	3.03628	2.93375	2.87956	3.27332	3.1588	3.1387	2.57787	2.83835	3.06412	2.56072	3.02252	3.1102	2.30612	2.68878	2.92906	2.14104	2.48366	2.22742	2.25221
		202	2.62981	3.21242	3.59792	2.70161	3.01538	2.59442	2.75104	2.70126	2.83401	2.89799	2.73772	2.8447	2.87178	2.64545	2.44534	2.93692	2.67459	2.44582	2.41392	2.34982	2.2823	2.33975	2.28636	2.40524	2.1272	2.13022
		203	3.24516	3.26488	3.27393	2.37462	3.32982	2.49907	2.62932	2.86923	2.25581	3.10182	3.05318	3.01572	2.61398	2.25056	2.41631	2.73869	2.73682	2.40813	2.99689	2.44759	2.25482	1.97826	2.1384	2.2307	2.41609	2.11896
		204	2.56807	2.75082	3.02731	2.5332	2.78633	2.77773	3.06676	2.30928	2.62984	2.97388	2.98149	2.18169	2.43822	2.29306	2.33403	2.49588	2.40021	2.57738	3.19489	2.71426	1.96468	2.13696	2.30058	2.29858	2.12546	2.12643
		205	2.31401	2.92871	2.88142	2.32324	2.51813	2.94196	2.7056	2.84921	2.49544	2.44933	2.31576	2.30804	2.3327	2.24768	2.4763	2.34062	2.27734	2.04739	2.20052	2.64858	2.1384	2.13876	2.205	2.15801	1.97885	2.14711
		206	2.56946	3.07661	2.46344	2.29729	2.32869	2.532	2.7278	2.73329	2.18184	2.36551	2.58044	2.2039	2.50713	2.27914	2.08331	2.22533	2.26871	2.34094	2.21841	2.24246	2.157	2.01599	1.99414	2.15836	2.10686	2.10721
		207	2.57527	2.90498	2.45744	2.38289	2.34712	2.61516	2.29343	2.38592	2.28851	2.07483	2.22179	2.09016	2.6156	2.21637	2.11484	2.12849	2.04356	2.25142	2.58662	2.14566	1.99454	2.0177	2.03488	2.11879	2.04796	2.09125
		208	2.72583	3.21445	2.47334	2.5961	2.52899	2.44127	2.56123	2.6223	2.61292	2.08723	2.2279	2.2773	2.26756	2.108	2.08569	2.1591	2.11652	2.25793	2.31566	1.99562	2.04684	1.95911	1.9758	2.06322	1.93759	2.03552
		209	2.47696	2.51103	2.30067	2.42247	2.64638	2.30308	2.21612	2.28494	2.29343	2.19868	2.17442	2.1642	2.39659	2.03841	2.00944	2.13039	2.04694	2.06665	2.13522	2.06209	2.07321	1.95241	1.91826	2.00233	1.94844	1.92699
		210	2.59699	3.09911	2.62486	2.36446	2.42639	2.34888	2.31293	2.34656	2.05869	2.19345	2.26921	2.05158	2.09401	2.07039	2.03734	2.16673	2.00542	2.04381	2.06778	1.97086	1.97931	1.98724	1.88869	2.04578	1.97815	1.94202
		211	2.43285	2.50478	2.35806	2.19463	2.2771	2.34302	2.29315	2.39583	2.19791	2.20167	2.23611	2.0416	2.16164	2.10873	2.01811	2.06946	2.04333	2.06142	2.02773	1.92815	2.05594	1.93733	1.91327	1.95029	1.92238	1.92717
		212	2.35054	2.33145	2.36041	2.12735	2.35449	2.23233	2.24181	2.11417	2.15637	2.21301	2.1934	2.09468	2.12123	2.10545	2.10059	2.03597	2.00732	1.96942	2.04951	2.00865	1.94869	1.88957	1.93324	1.99283	1.90012	1.91823
		213	2.37593	2.42235	2.38048	2.23781	2.32095	2.30586	2.17629	2.27165	2.23505	2.17888	2.13915	2.0759	2.07962	2.06111	2.03357	2.0529	2.08942	2.07056	1.97568	1.95059	1.92001	1.92766	1.91588	1.97209	1.89113	1.98784
		214	2.44762	2.41814	2.40147	2.31885	2.27324	2.22441	2.12627	2.23819	2.21699	2.25594	2.1633	2.15601	2.10825	2.05121	2.00194	2.03709	1.96977	1.98965	1.99321	1.9205	2.01598	1.90019	1.91385	1.91948	1.90056	1.92432
		215	2.33357	2.34254	2.28432	2.1934	2.25243	2.17865	2.12695	2.24344	2.08934	2.14758	2.11639	2.11334	2.10027	2.05066	2.00078	2.00801	1.9876	2.00015	2.02367	1.9384	1.95076	1.91989	1.96062	1.89723	1.82924	1.89165
		216	2.28954	2.36746	2.31784	2.20216	2.30322	2.15552	2.27957	2.16681	2.17731	2.13001	2.05766	2.03819	2.06821	2.06009	2.01016	2.08986	1.98497	1.98422	2.01039	1.99246	1.92096	1.93944	1.88495	1.9191	1.84416	1.89938
		217	2.31154	2.40733	2.28714	2.21437	2.1918	2.19124	2.26471	2.12926	2.0964	2.12332	2.07913	1.98416	2.12367	1.98743	1.94901	2.10635	2.01007	2.06796	2.0446	1.98541	1.92789	1.90153	1.90938	1.92586	1.84952	1.89299
		218	2.3813	2.41167	2.28792	2.21901	2.27132	2.18391	2.22766	2.1561	2.16797	2.12848	2.06184	2.05214	2.09526	1.97169	2.03139	2.01514	1.98299	1.98865	2.02777	1.98241	1.9482	1.85641	1.90334	1.89444	1.84824	1.89102
		219	2.33067	2.29881	2.24225	2.16567	2.16908	2.16687	2.16432	2.18759	2.13989	2.10568	2.11404	2.04092	2.02325	2.01794	1.99922	2.01137	2.01833	1.97838	1.98651	1.92879	1.94782	1.86977	1.89624	1.91051	1.83994	1.88744
		220	2.30449	2.23108	2.29617	2.31473	2.15251	2.18846	2.17738	2.1673	2.08758	2.06296	2.03081	1.99329	2.07312	2.01923	1.97557	1.99753	1.9736	1.99855	1.96895	1.89581	1.93108	1.85782	1.88458	1.89806	1.8445	1.91896
		221	2.25429	2.27254	2.27997	2.18259	2.16145	2.08398	2.14693	2.13893	2.06251	2.04826	2.05904	2.02489	2.00888	1.98929	1.99052	1.99452	2.00577	2.02065	2.0199	1.92491	1.89329	1.82361	1.8652	1.89091	1.83698	1.87613
		222	2.25281	2.30002	2.20743	2.21049	2.14832	2.06769	2.12874	2.0975	2.09258	2.09526	2.0439	1.98134	2.08304	2.00815	1.98224	2.00058	1.99359	1.9547	1.9642	1.9561	1.91979	1.8296	1.86142	1.8784	1.84396	1.88179
		223	2.28441	2.30736	2.26358	2.23718	2.1579	2.08231	2.19011	2.12251	2.05127	2.03423	2.08695	2.02164	2.04517	1.96024	1.96964	1.99071	1.92526	1.94009	1.98704	1.94313	1.89883	1.83934	1.87738	1.83562	1.82956	1.87964
		224	2.20825	2.21169	2.25708	2.21481	2.17273	2.13034	2.13504	2.10716	2.03131	2.08247	2.07149	1.9736	2.06468	2.01724	1.92104	1.97846	1.94575	1.94017	1.98521	1.92577	1.92718	1.83205	1.85719	1.85979	1.81	1.89099
		225	2.19681	2.29981	2.21285	2.17981	2.13666	2.12456	2.14339	2.10863	2.09802	2.07742	2.028	1.9693	2.02136	1.96637	1.96541	1.96431	1.94936	1.92705	1.99181	1.92949	1.89766	1.85217	1.87488	1.87058	1.82092	1.8551
		226	2.24245	2.32152	2.22343	2.18898	2.17119	2.12534	2.12685	2.0804	2.05106	2.02977	2.03259	1.98804	2.039	1.93744	1.95996	1.95728	1.96873	1.94611	1.97224	1.9397	1.91515	1.80881	1.86363	1.86043	1.83301	1.87563
		227	2.23741	2.35141	2.20853	2.22339	2.17078	2.12512	2.14725	2.11183	2.03085	2.07498	2.09843	1.99095	2.04884	1.98149	1.93835	1.9666	1.95718	1.96014	1.97542	1.91338	1.92091	1.84605	1.85762	1.88945	1.84145	1.89398
		228	2.37367	2.35712	2.28551	2.1942	2.19528	2.10536	2.10071	2.16299	2.07899	2.10875	2.08336	2.00047	2.04521	1.95837	1.97382	1.98907	1.97263	1.95885	1.99293	1.93074	1.93123	1.86374	1.88031	1.90202	1.84311	1.92464
		229	2.35178	2.33878	2.28268	2.24878	2.18109	2.14972	2.15709	2.20032	2.10402	2.13451	2.06761	2.0693	2.12145	2.01079	2.02002	2.01541	1.99124	2.00578	2.04076	1.96654	1.92389	1.88826	1.91333	1.89237	1.88658	1.95754
		230	2.37262	2.32565	2.37572	2.3065	2.24524	2.20387	2.18126	2.2263	2.15187	2.13434	2.12485	2.09524	2.13335	2.03337	2.02228	2.04128	2.04599	2.04747	2.07694	2.02751	1.99063	1.93227	1.95016	1.95183	1.9378	1.99944
		231	2.42985	2.37114	2.369	2.31694	2.35558	2.28116	2.27196	2.24771	2.21619	2.19778	2.15704	2.14087	2.17149	2.09348	2.09761	2.09026	2.15018	2.08336	2.09604	2.10159	2.04617	1.96239	1.98673	2.0182	1.96999	2.03011
		232	2.48692	2.49242	2.44083	2.36842	2.33302	2.33019	2.31723	2.28152	2.28102	2.24596	2.23297	2.15639	2.2336	2.14179	2.13419	2.17781	2.15063	2.13042	2.2161	2.10834	2.106	2.03212	2.02936	2.07463	2.03188	2.09671
		233	2.53865	2.50026	2.50827	2.41565	2.39079	2.34187	2.35272	2.32573	2.3309	2.27353	2.27109	2.23467	2.28536	2.23401	2.16664	2.20741	2.21593	2.19435	2.22159	2.15332	2.13101	2.0793	2.10657	2.11627	2.06958	2.14908
		234	2.64912	2.56576	2.50955	2.47714	2.42044	2.41917	2.41049	2.42009	2.36658	2.35342	2.33017	2.28975	2.33285	2.26732	2.22603	2.27159	2.24245	2.21434	2.27301	2.23143	2.18838	2.1385	2.17313	2.16945	2.12581	2.21246
		235	2.60851	2.62666	2.61172	2.43838	2.4679	2.4792	2.45711	2.47644	2.39667	2.38629	2.34569	2.33127	2.36339	2.3224	2.28082	2.26456	2.28145	2.28934	2.29912	2.29091	2.2343	2.16121	2.20819	2.23022	2.19054	2.26771
		236	2.66354	2.64159	2.63982	2.53383	2.51305	2.47331	2.50725	2.53493	2.46336	2.39316	2.40898	2.35263	2.41719	2.32825	2.31863	2.32043	2.34947	2.30864	2.32829	2.30319	2.27284	2.20175	2.2558	2.25322	2.22957	2.30005
		237	2.69707	2.69078	2.65114	2.58839	2.57176	2.49204	2.52858	2.50887	2.46953	2.46248	2.44676	2.38167	2.43462	2.35915	2.34308	2.35393	2.37225	2.32488	2.39423	2.34676	2.30521	2.23288	2.26807	2.29173	2.24463	2.33137
		238	2.7077	2.73308	2.72817	2.59653	2.54141	2.51987	2.56943	2.6324	2.48862	2.49297	2.44713	2.42754	2.45929	2.38785	2.37985	2.39694	2.42804	2.36066	2.40016	2.36775	2.34009	2.27203	2.2954	2.31914	2.2981	2.35068
		239	2.75812	2.71558	2.6816	2.62454	2.61652	2.55264	2.58739	2.60326	2.52083	2.4825	2.47899	2.44217	2.48047	2.41368	2.4073	2.41986	2.42097	2.38095	2.42653	2.37752	2.35555	2.27847	2.32137	2.34146	2.32716	2.40384
		240	2.72874	2.72029	2.6831	2.60481	2.60243	2.54694	2.58881	2.57524	2.54774	2.50647	2.49602	2.43381	2.50165	2.40855	2.38944	2.42374	2.42313	2.39265	2.43272	2.40985	2.37703	2.31186	2.34648	2.36821	2.34169	2.43068
		241	2.70045	2.70972	2.6378	2.61023	2.56265	2.55681	2.56551	2.55705	2.53388	2.50479	2.49107	2.44621	2.49979	2.43188	2.42197	2.41899	2.44142	2.41864	2.45219	2.40535	2.40218	2.33769	2.36169	2.3732	2.35429	2.4525
		242	2.68173	2.68243	2.63957	2.59848	2.55454	2.54102	2.57613	2.54256	2.50412	2.48515	2.49182	2.42874	2.47038	2.43449	2.43146	2.42636	2.46008	2.42639	2.45467	2.4381	2.40601	2.3437	2.38786	2.39375	2.368	2.46396
		243	2.70792	2.67206	2.66126	2.59241	2.5795	2.52661	2.55724	2.53732	2.51831	2.48769	2.50285	2.45708	2.48183	2.43283	2.42691	2.42883	2.44135	2.44725	2.47485	2.41907	2.43068	2.36079	2.39171	2.41289	2.38571	2.4696
		244	2.66139	2.66284	2.61076	2.58005	2.55745	2.52338	2.56746	2.54137	2.53769	2.49383	2.46686	2.46619	2.48923	2.43277	2.44435	2.45851	2.46547	2.44618	2.47505	2.4326	2.4218	2.36366	2.40106	2.43173	2.40659	2.5076
		245	2.65964	2.66682	2.63438	2.57635	2.582	2.53285	2.57213	2.55571	2.54825	2.50284	2.50999	2.45805	2.50026	2.45923	2.46669	2.4668	2.48372	2.43416	2.48898	2.43759	2.43698	2.3683	2.40977	2.43269	2.41887	2.5043
		246	2.65216	2.68703	2.66939	2.59148	2.59529	2.55513	2.57454	2.57716	2.53101	2.52313	2.50281	2.48026	2.53215	2.47241	2.47946	2.45772	2.48802	2.46372	2.48424	2.45512	2.44408	2.38684	2.41039	2.4438	2.41785	2.50229
		247	2.66571	2.72879	2.65712	2.61171	2.61989	2.55373	2.61282	2.57748	2.53676	2.53108	2.5097	2.47937	2.54019	2.46265	2.48747	2.47226	2.48787	2.46236	2.49609	2.46738	2.44502	2.39233	2.42245	2.44466	2.43622	2.54277
		248	2.66408	2.71263	2.6815	2.65596	2.60684	2.58891	2.58937	2.5977	2.57079	2.55292	2.53708	2.48709	2.53413	2.48615	2.46452	2.48483	2.50612	2.49608	2.50455	2.48792	2.4723	2.39839	2.42274	2.46396	2.43387	2.51436
		249	2.65752	2.71577	2.68919	2.62111	2.60226	2.57104	2.586	2.62572	2.55356	2.55411	2.53055	2.51674	2.55879	2.50742	2.48792	2.5202	2.49896	2.47362	2.50194	2.47269	2.47037	2.4034	2.42342	2.4731	2.43382	2.53055
		250	2.68689	2.69817	2.65181	2.6353	2.59254	2.58106	2.62499	2.6066	2.54819	2.55875	2.53836	2.49751	2.53737	2.49383	2.47217	2.51791	2.51216	2.49532	2.51594	2.48018	2.48184	2.39429	2.43832	2.46632	2.44147	2.54279
		251	2.65916	2.67531	2.64131	2.61272	2.63419	2.5573	2.5862	2.59831	2.55583	2.52431	2.51663	2.49307	2.54208	2.48166	2.49544	2.48979	2.53336	2.47966	2.51642	2.47099	2.47102	2.40358	2.42511	2.47171	2.44321	2.52031
		252	2.66309	2.6436	2.65092	2.59941	2.59874	2.59627	2.58285	2.59197	2.53041	2.52647	2.50913	2.48987	2.54367	2.50157	2.47417	2.48377	2.5134	2.48097	2.51741	2.47249	2.45468	2.40808	2.42577	2.4744	2.45377	2.54518
		253	2.67032	2.66995	2.62695	2.59232	2.57506	2.57164	2.55278	2.55907	2.55605	2.53999	2.47411	2.48779	2.52229	2.47499	2.47868	2.49719	2.49182	2.48587	2.48495	2.50142	2.46292	2.409	2.42204	2.46851	2.46269	2.56902
		254	2.60197	2.63144	2.62788	2.57423	2.55664	2.53467	2.58206	2.55855	2.51994	2.54221	2.50189	2.47585	2.51379	2.45659	2.47766	2.49495	2.48949	2.48463	2.51103	2.48274	2.47514	2.41521	2.44118	2.47363	2.44737	2.54703
		255	2.59419	2.60928	2.60555	2.58693	2.57387	2.52254	2.58546	2.55826	2.53615	2.54114	2.52287	2.49004	2.53915	2.45538	2.47722	2.46671	2.48604	2.48292	2.49379	2.46256	2.48503	2.40413	2.43355	2.49586	2.44322	2.54694
		256	2.61903	2.62149	2.61551	2.55524	2.5619	2.56583	2.58687	2.56039	2.52393	2.52843	2.5197	2.49596	2.51213	2.46471	2.45651	2.47395	2.51617	2.48706	2.50684	2.48077	2.48578	2.39598	2.444	2.4845	2.47783	2.5237
		257	2.61694	2.65233	2.64604	2.60829	2.543	2.55522	2.55547	2.57793	2.52635	2.52623	2.5136	2.49992	2.52745	2.46767	2.47246	2.48326	2.51476	2.45914	2.52455	2.50343	2.49506	2.42558	2.4529	2.47356	2.4362	2.5331
		258	2.6165	2.6373	2.63742	2.61079	2.5986	2.58572	2.57547	2.57629	2.59248	2.53674	2.5097	2.49872	2.52615	2.4767	2.47995	2.51079	2.53131	2.46606	2.52457	2.48648	2.4718	2.42514	2.45236	2.49571	2.44377	2.54605
		259	2.65805	2.70933	2.64784	2.60178	2.5845	2.57394	2.58913	2.55577	2.55713	2.54514	2.52847	2.50363	2.52953	2.48514	2.5025	2.49332	2.53835	2.49229	2.52618	2.50554	2.48044	2.42491	2.44498	2.47699	2.46423	2.56012
		260	2.64636	2.71304	2.63152	2.62715	2.58527	2.61121	2.59557	2.63178	2.56857	2.54355	2.53455	2.51782	2.53784	2.53215	2.504	2.5049	2.51529	2.49875	2.5645	2.50531	2.50528	2.41911	2.45241	2.49728	2.46053	2.56349
		261	2.65576	2.69312	2.67369	2.63823	2.58647	2.58888	2.60681	2.61012	2.5641	2.54277	2.52934	2.53032	2.55185	2.51221	2.49966	2.5209	2.51105	2.49654	2.53023	2.50864	2.49847	2.42703	2.44989	2.4687	2.44338	2.53601
		262	2.68213	2.73566	2.70052	2.64487	2.6362	2.60944	2.62137	2.58456	2.61076	2.54425	2.55243	2.53371	2.55621	2.53172	2.49474	2.53278	2.51743	2.50493	2.54658	2.51111	2.46945	2.42047	2.44617	2.48024	2.42915	2.5406
		263	2.72022	2.75412	2.71429	2.62291	2.62358	2.61046	2.64444	2.6021	2.56508	2.5712	2.56587	2.52017	2.57938	2.51619	2.48656	2.52614	2.54713	2.48999	2.55411	2.51134	2.46326	2.41023	2.45039	2.49457	2.4696	2.5213
		264	2.73969	2.74887	2.7402	2.6152	2.5907	2.62164	2.64598	2.59547	2.63026	2.59979	2.55357	2.51907	2.58518	2.53592	2.52737	2.5275	2.52438	2.48317	2.54413	2.50497	2.47093	2.42255	2.4539	2.46593	2.46597	2.57422
		265	2.72394	2.73302	2.75029	2.73267	2.63037	2.59622	2.63043	2.62871	2.55034	2.58946	2.59366	2.55191	2.6041	2.49161	2.50685	2.53583	2.58322	2.51549	2.52425	2.5087	2.45663	2.46022	2.46091	2.47797	2.4642	2.55916
		266	2.73071	2.77362	2.7231	2.66205	2.67305	2.61237	2.62367	2.63391	2.5912	2.59277	2.5945	2.54683	2.59743	2.50795	2.49983	2.54646	2.54265	2.51559	2.51897	2.52129	2.47644	2.42641	2.44545	2.49857	2.46622	2.52329
		267	2.73321	2.78299	2.75529	2.6507	2.64717	2.65593	2.63913	2.63449	2.60573	2.59369	2.58839	2.53949	2.57437	2.51129	2.53047	2.50958	2.58821	2.50708	2.53303	2.48239	2.47833	2.41164	2.4279	2.45953	2.45985	2.51328
		268	2.75523	2.74147	2.73642	2.67062	2.66708	2.64333	2.62476	2.65669	2.56538	2.58224	2.56676	2.53079	2.58586	2.52031	2.51585	2.53195	2.5544	2.50326	2.52057	2.48503	2.48231	2.40239	2.42772	2.46153	2.46066	2.52005
		269	2.7359	2.76559	2.72022	2.6526	2.64973	2.61153	2.65131	2.66081	2.61433	2.6149	2.58862	2.55081	2.61713	2.52896	2.51613	2.53081	2.57631	2.50623	2.53743	2.45062	2.48009	2.4072	2.44524	2.44139	2.47568	2.5215
		270	2.78111	2.74243	2.75037	2.65758	2.66331	2.64998	2.61424	2.66386	2.61003	2.5793	2.58809	2.56972	2.5976	2.52321	2.53311	2.52478	2.53743	2.49501	2.53398	2.47246	2.42984	2.40353	2.44524	2.46139	2.46347	2.51205
		271	2.71301	2.7449	2.67618	2.64777	2.6111	2.62778	2.64616	2.64832	2.64655	2.6138	2.55331	2.54547	2.57706	2.49895	2.54633	2.53513	2.54854	2.4932	2.52318	2.49136	2.453	2.39433	2.42424	2.47758	2.43474	2.53908
		272	2.72671	2.71165	2.58289	2.66894	2.60767	2.58682	2.63617	2.63029	2.62843	2.56912	2.54666	2.53615	2.57401	2.51762	2.48788	2.48958	2.52135	2.43875	2.44453	2.4536	2.43158	2.40004	2.41141	2.43372	2.44202	2.54739
		273	2.73569	2.75082	2.65092	2.61623	2.62738	2.57913	2.60268	2.57445	2.63495	2.58742	2.57848	2.55347	2.58896	2.50331	2.48611	2.50491	2.53235	2.45891	2.47084	2.41855	2.39174	2.37878	2.36934	2.44867	2.49406	2.51743
		274	2.66109	2.69859	2.67119	2.59863	2.57817	2.58177	2.54944	2.55948	2.56572	2.56114	2.51155	2.5282	2.54666	2.51746	2.53213	2.47829	2.49318	2.44009	2.44415	2.44817	2.41684	2.34108	2.37877	2.43845	2.45067	2.54431
		275	2.6272	2.66746	2.64365	2.61858	2.59744	2.5493	2.57208	2.55681	2.54956	2.51317	2.48074	2.48247	2.52023	2.48373	2.48851	2.49283	2.45132	2.40362	2.42506	2.39551	2.39264	2.3407	2.36076	2.39909	2.43974	2.52303
		276	2.65973	2.66364	2.5905	2.56131	2.53404	2.51782	2.5672	2.57034	2.50143	2.47388	2.51581	2.47473	2.53565	2.4882	2.43907	2.44074	2.44368	2.37973	2.4319	2.37855	2.34285	2.3296	2.33842	2.39711	2.43257	2.52104
		277	2.59482	2.64804	2.57718	2.51898	2.53319	2.53226	2.50218	2.52653	2.52432	2.44455	2.46556	2.45129	2.47606	2.4547	2.4173	2.41811	2.43088	2.4041	2.38443	2.36735	2.33496	2.28169	2.33527	2.39226	2.42686	2.54741
		278	2.57272	2.58582	2.55666	2.48784	2.52225	2.48311	2.47424	2.48082	2.42094	2.43497	2.41888	2.41832	2.50767	2.39485	2.37444	2.40694	2.38333	2.35341	2.34956	2.30463	2.30736	2.27057	2.2883	2.39027	2.41214	2.5345
		279	2.52542	2.52567	2.46822	2.43268	2.44853	2.41399	2.46841	2.4373	2.4153	2.44576	2.43004	2.37538	2.42178	2.36183	2.33844	2.38162	2.36237	2.33475	2.33157	2.31824	2.31319	2.24907	2.29533	2.33884	2.45309	2.51317
		280	2.48972	2.46597	2.41501	2.41724	2.38681	2.39549	2.40384	2.41203	2.42192	2.37007	2.36073	2.35817	2.36998	2.33228	2.33363	2.35243	2.32188	2.30917	2.30243	2.28134	2.26585	2.24387	2.25774	2.34308	2.43806	2.57068
		281	2.43686	2.42127	2.38625	2.37434	2.33664	2.34152	2.37416	2.3324	2.36676	2.3197	2.32631	2.30284	2.3604	2.32642	2.33131	2.28215	2.29652	2.27013	2.26974	2.23343	2.23523	2.24207	2.24332	2.33687	2.41539	2.49818
		282	2.36855	2.35706	2.30867	2.32327	2.30463	2.28451	2.29172	2.31604	2.28917	2.27484	2.28116	2.26856	2.28496	2.27237	2.26669	2.24577	2.25154	2.21213	2.21585	2.20276	2.21228	2.20045	2.21455	2.29059	2.44205	2.54158
		283	2.28754	2.30475	2.27893	2.23642	2.24463	2.23338	2.24506	2.24356	2.20935	2.22063	2.2177	2.20766	2.2368	2.20541	2.22051	2.19698	2.21561	2.17499	2.18384	2.17224	2.15344	2.15831	2.20252	2.28656	2.41232	2.51681
		284	2.23646	2.22679	2.20969	2.19656	2.17667	2.16443	2.17931	2.16132	2.17899	2.1497	2.16234	2.17082	2.16338	2.13461	2.15128	2.16418	2.14381	2.12715	2.14291	2.12767	2.12137	2.09857	2.14062	2.24518	2.39889	2.50334
		285	2.138	2.13013	2.13667	2.10214	2.10349	2.09502	2.09871	2.09282	2.10335	2.08003	2.08382	2.07935	2.09178	2.08575	2.08565	2.06702	2.06157	2.07649	2.06943	2.05194	2.06256	2.04207	2.08765	2.21262	2.42119	2.53883
		286	2.03752	2.03436	2.01712	1.99759	2.00085	1.9928	2.00999	1.99641	1.99376	2.00316	2.00099	2.00455	2.00729	1.99985	2.00913	2.00099	1.99066	1.98796	1.98741	1.98016	1.98294	1.9826	2.02409	2.16621	2.39581	2.51857
		287	1.93491	1.93848	1.92867	1.92311	1.90851	1.91186	1.91989	1.91228	1.90611	1.91421	1.93239	1.92893	1.93727	1.93372	1.93234	1.93369	1.94113	1.92917	1.93184	1.93568	1.92258	1.93428	1.97417	2.12218	2.37306	2.53388
		288	1.85721	1.85669	1.85568	1.84776	1.84267	1.83867	1.84264	1.8443	1.85184	1.84489	1.85857	1.86691	1.87334	1.8795	1.8848	1.88396	1.88759	1.87584	1.8783	1.88176	1.88745	1.90176	1.94667	2.08554	2.39313	2.54433
		289	1.7921	1.7954	1.79781	1.79648	1.78792	1.78862	1.78854	1.78966	1.79807	1.80637	1.80566	1.81705	1.82687	1.82257	1.83363	1.84683	1.83809	1.83551	1.85365	1.8472	1.85286	1.87663	1.91492	2.08002	2.38974	2.51706
		290	1.72005	1.72694	1.72732	1.72185	1.72191	1.73285	1.72684	1.73232	1.73665	1.74498	1.75572	1.76341	1.77075	1.76927	1.78401	1.7821	1.78517	1.78905	1.79617	1.80658	1.81538	1.83543	1.88934	2.06001	2.37396	2.55386
		291	1.61685	1.62265	1.63049	1.62393	1.62611	1.6277	1.63388	1.64026	1.64328	1.65303	1.66562	1.67192	1.67619	1.68828	1.69385	1.6976	1.71202	1.71387	1.7179	1.72803	1.73625	1.76091	1.81786	2.0033	2.37993	2.5685
		292	1.48293	1.49117	1.4967	1.49338	1.49962	1.50357	1.51128	1.51285	1.52348	1.53217	1.545	1.55454	1.56328	1.5723	1.57831	1.5852	1.59445	1.60582	1.61142	1.62341	1.63904	1.66087	1.72418	1.94229	2.35583	2.5271
		293	1.35513	1.36533	1.36958	1.37283	1.37421	1.38193	1.38416	1.39406	1.40318	1.41402	1.422	1.43646	1.44217	1.45845	1.46359	1.47475	1.47998	1.49336	1.50156	1.51976	1.53023	1.5628	1.63237	1.87073	2.37277	2.54379
		294	1.242	1.25652	1.25722	1.26512	1.26747	1.27599	1.2778	1.28868	1.30042	1.31131	1.31863	1.33348	1.33752	1.35513	1.36633	1.37358	1.38428	1.40027	1.40749	1.42587	1.44122	1.4805	1.54637	1.81578	2.36224	2.53181
		295	1.1461	1.15929	1.16266	1.16985	1.17296	1.18166	1.18335	1.19472	1.2066	1.21916	1.22769	1.24068	1.24503	1.26091	1.27608	1.28604	1.29706	1.31259	1.32152	1.34586	1.35907	1.4059	1.47627	1.76828	2.40611	2.54804
		296	1.06148	1.07427	1.08171	1.08726	1.09148	1.09932	1.1035	1.11188	1.12643	1.13911	1.14659	1.15733	1.16454	1.18216	1.1929	1.20843	1.21986	1.23843	1.24765	1.27318	1.28908	1.33934	1.41975	1.7305	2.37174	2.60439
		297	0.989914	1.00629	1.01196	1.01962	1.02063	1.03043	1.03467	1.0423	1.05776	1.07039	1.07938	1.08949	1.09672	1.11346	1.12733	1.14314	1.1542	1.17493	1.18913	1.21193	1.22966	1.2807	1.36551	1.69666	2.41798	2.58556
		298	0.927399	0.941727	0.948044	0.95575	0.958694	0.969498	0.971497	0.980698	0.995621	1.00824	1.01537	1.02788	1.03184	1.05052	1.06639	1.08328	1.09389	1.11804	1.12956	1.15781	1.17784	1.23096	1.32075	1.67552	2.44766	2.55408
		299	0.872452	0.886475	0.892441	0.899368	0.903625	0.913742	0.917099	0.925598	0.940994	0.952744	0.960358	0.972198	0.97757	0.995468	1.01183	1.03015	1.04303	1.06723	1.07878	1.10689	1.12855	1.18608	1.28305	1.66083	2.44891	2.58617
		300	0.828705	0.843292	0.848312	0.856705	0.859726	0.871399	0.874832	0.882797	0.899673	0.909195	0.917191	0.928009	0.934113	0.951904	0.968903	0.987106	1.00157	1.02542	1.03932	1.06982	1.09247	1.15225	1.25377	1.65646	2.45128	2.65492
		301	0.792358	0.80629	0.811508	0.820221	0.823517	0.834885	0.837646	0.846527	0.862503	0.872681	0.879715	0.890366	0.896622	0.915039	0.932663	0.951355	0.965012	0.990952	1.00516	1.03651	1.06047	1.12225	1.22925	1.65643	2.43033	2.64073
		302	0.761215	0.775665	0.780945	0.78862	0.792831	0.804077	0.806564	0.816315	0.831284	0.841171	0.847839	0.859756	0.864532	0.883469	0.900665	0.920685	0.934097	0.961456	0.975677	1.00792	1.03223	1.09752	1.20995	1.65221	2.44209	2.59546
		303	0.734848	0.748566	0.753265	0.762054	0.766693	0.777252	0.78038	0.788834	0.804672	0.814972	0.821304	0.833038	0.837921	0.855713	0.873764	0.89418	0.908081	0.934387	0.950378	0.982208	1.00952	1.07559	1.1928	1.66646	2.44517	2.59503
		304	0.709595	0.723953	0.728409	0.738037	0.74173	0.753113	0.756668	0.764862	0.780945	0.789322	0.794983	0.808304	0.813126	0.830872	0.848511	0.869095	0.883972	0.910919	0.927353	0.959854	0.985565	1.05685	1.17949	1.66893	2.45918	2.57196
		305	0.688477	0.701218	0.706619	0.715225	0.719269	0.730728	0.734863	0.742981	0.758484	0.768677	0.774384	0.784851	0.790695	0.808472	0.826019	0.846924	0.862289	0.888367	0.905746	0.936737	0.964844	1.03963	1.16531	1.67139	2.45476	2.5643
		306	0.665726	0.677505	0.682922	0.693008	0.696167	0.708069	0.711502	0.720276	0.734802	0.746384	0.751572	0.761749	0.767685	0.786499	0.80365	0.824707	0.839203	0.867538	0.881409	0.912994	0.942276	1.01903	1.15398	1.6694	2.38287	2.56464
		307	0.640778	0.653244	0.660706	0.66835	0.67099	0.684738	0.688065	0.695435	0.710236	0.720993	0.727097	0.738876	0.743225	0.762192	0.778458	0.800537	0.815201	0.842316	0.857574	0.889664	0.919632	0.998962	1.13727	1.67528	2.38631	2.56619
		308	0.616089	0.627716	0.634415	0.641937	0.64566	0.659027	0.662216	0.670883	0.685654	0.69606	0.702225	0.71376	0.718567	0.736298	0.753098	0.774948	0.789764	0.817001	0.83252	0.864731	0.896912	0.977798	1.1174	1.67512	2.35553	2.54234
		309	0.590012	0.601746	0.607208	0.615738	0.620621	0.633209	0.636581	0.644485	0.659836	0.669617	0.676788	0.687408	0.693314	0.710953	0.727371	0.748642	0.765076	0.792328	0.806458	0.837189	0.870804	0.953735	1.09801	1.67264	2.35182	2.58847
		310	0.563492	0.575134	0.581253	0.590561	0.594513	0.606308	0.610107	0.617737	0.632935	0.644012	0.650482	0.661469	0.666962	0.682968	0.701889	0.723572	0.738663	0.765747	0.779449	0.810944	0.845016	0.930618	1.07799	1.6593	2.34514	2.59184
		311	0.538177	0.54982	0.555481	0.564102	0.568542	0.580322	0.583252	0.591995	0.607529	0.618652	0.624405	0.635742	0.64006	0.65831	0.6763	0.697144	0.711853	0.739044	0.752655	0.785385	0.820465	0.907684	1.05733	1.66235	2.37532	2.61847
		312	0.513412	0.523941	0.530106	0.539276	0.542618	0.554352	0.558777	0.567062	0.582672	0.593781	0.600525	0.609848	0.616119	0.633728	0.651077	0.672821	0.686783	0.714417	0.727295	0.759705	0.794067	0.883591	1.0399	1.65301	2.38721	2.5161
		313	0.488846	0.499451	0.505524	0.514359	0.517929	0.530106	0.533905	0.54274	0.558609	0.568619	0.575577	0.586105	0.590851	0.609451	0.627136	0.648605	0.661453	0.689377	0.702423	0.733917	0.769669	0.860779	1.0182	1.63715	2.36766	2.53293
		314	0.467194	0.477921	0.483871	0.492569	0.495728	0.508652	0.51178	0.520828	0.536484	0.547394	0.554016	0.56424	0.569275	0.588196	0.604416	0.625473	0.639343	0.667068	0.680466	0.711166	0.747025	0.839386	0.998108	1.62405	2.37897	2.50514
		315	0.447662	0.45752	0.463715	0.471863	0.475342	0.488113	0.491806	0.500366	0.515808	0.527786	0.533981	0.54451	0.549301	0.568619	0.583954	0.604553	0.618301	0.644775	0.659286	0.687943	0.724899	0.817627	0.976181	1.60265	2.36725	2.62302
		316	0.430862	0.440643	0.446518	0.455063	0.458618	0.470276	0.474762	0.483719	0.499146	0.510056	0.517059	0.528137	0.531876	0.551178	0.56723	0.587036	0.600296	0.627106	0.638763	0.670578	0.70546	0.799026	0.957596	1.58404	2.37752	2.56074
		317	0.416397	0.425278	0.430984	0.439941	0.443253	0.45517	0.459641	0.467789	0.483749	0.49527	0.502014	0.512527	0.517151	0.535095	0.551544	0.571671	0.583664	0.610168	0.621307	0.650879	0.687012	0.781204	0.939072	1.5613	2.39377	2.64827
		318	0.403122	0.412201	0.417892	0.42659	0.430374	0.442398	0.446152	0.45491	0.471008	0.482361	0.488342	0.499191	0.505005	0.522263	0.53775	0.557663	0.569565	0.595261	0.605286	0.634918	0.671051	0.765289	0.921234	1.54523	2.40982	2.62073
		319	0.392899	0.401535	0.406998	0.415482	0.418518	0.430878	0.434494	0.443954	0.459763	0.471359	0.477631	0.488708	0.493301	0.510696	0.526306	0.544846	0.55751	0.582001	0.591476	0.620529	0.656113	0.748566	0.903183	1.52389	2.367	2.65949
		320	0.384048	0.392105	0.397736	0.405731	0.408813	0.421387	0.425079	0.434464	0.449982	0.461853	0.468445	0.478653	0.483459	0.501556	0.516205	0.535767	0.544601	0.569183	0.579407	0.606461	0.641663	0.732758	0.886002	1.49764	2.37984	2.57121
		321	0.376236	0.384171	0.389572	0.398666	0.401566	0.413498	0.417679	0.426331	0.442337	0.454147	0.460266	0.470978	0.475876	0.493256	0.507538	0.524734	0.534882	0.55864	0.567093	0.593811	0.628922	0.718338	0.869736	1.46936	2.39662	2.55839
		322	0.369827	0.37764	0.383133	0.391678	0.395218	0.406754	0.410645	0.419342	0.435516	0.44751	0.453751	0.46524	0.469574	0.486343	0.500275	0.517273	0.526291	0.550003	0.556824	0.583206	0.61705	0.705276	0.853165	1.43626	2.3654	2.51799
		323	0.365921	0.372879	0.378036	0.386642	0.39006	0.402542	0.405548	0.415024	0.430298	0.442535	0.448837	0.459473	0.464584	0.481781	0.494247	0.510559	0.518311	0.541855	0.548294	0.573807	0.605713	0.692795	0.835724	1.40782	2.34378	2.59312
		324	0.361832	0.368423	0.373596	0.382202	0.38588	0.398087	0.401352	0.41069	0.426788	0.438522	0.444977	0.454926	0.459274	0.476639	0.488403	0.504379	0.511703	0.534393	0.540131	0.563629	0.594879	0.679626	0.81839	1.37888	2.3436	2.64774
		325	0.35936	0.36554	0.37149	0.378754	0.382492	0.394821	0.398727	0.407578	0.423691	0.435013	0.441116	0.451859	0.456192	0.472412	0.484085	0.499191	0.505768	0.527328	0.532318	0.554977	0.58461	0.667313	0.801987	1.34631	2.32231	2.60011
		326	0.358093	0.363617	0.369308	0.377106	0.379944	0.393051	0.396194	0.405869	0.421936	0.432831	0.439178	0.448914	0.453979	0.469589	0.481155	0.495407	0.501007	0.522003	0.525742	0.547668	0.577621	0.656143	0.787567	1.31677	2.31192	2.64937
		327	0.356384	0.36232	0.367722	0.375717	0.378784	0.391113	0.394836	0.403442	0.420074	0.431564	0.437576	0.447021	0.451813	0.46727	0.478104	0.492355	0.497604	0.518051	0.520355	0.540863	0.569138	0.646149	0.771332	1.28346	2.3042	2.67975
		328	0.356308	0.361847	0.367294	0.375061	0.378189	0.390778	0.393829	0.403519	0.419037	0.430801	0.436508	0.446167	0.450745	0.465668	0.4767	0.489059	0.493958	0.51358	0.514923	0.534729	0.560471	0.636063	0.755646	1.24422	2.33518	2.5536
		329	0.356277	0.36116	0.366058	0.373611	0.377502	0.389221	0.392883	0.402328	0.418472	0.430023	0.435242	0.44516	0.44902	0.464722	0.474609	0.485992	0.490784	0.509415	0.50975	0.527802	0.552795	0.625427	0.740097	1.21114	2.31137	2.69443
		330	0.355774	0.360703	0.36528	0.373581	0.37677	0.388412	0.392441	0.401718	0.418213	0.429901	0.435638	0.444611	0.44783	0.463196	0.471924	0.482941	0.487167	0.505371	0.504486	0.521973	0.545731	0.615326	0.725174	1.17451	2.29051	2.69058
		331	0.356277	0.360092	0.364685	0.372742	0.375687	0.388687	0.391754	0.401016	0.417007	0.428772	0.433929	0.443726	0.446732	0.461563	0.470123	0.481445	0.483856	0.501541	0.50032	0.515701	0.538376	0.604935	0.709381	1.13657	2.24797	2.6496
		332	0.356262	0.360229	0.3647	0.372574	0.375748	0.387833	0.391708	0.401031	0.417023	0.428055	0.433853	0.442795	0.44664	0.461029	0.46904	0.479614	0.481964	0.498947	0.495956	0.510315	0.531876	0.595596	0.695114	1.10651	2.22847	2.59933
		333	0.356247	0.360138	0.364639	0.372116	0.375183	0.38768	0.391556	0.400696	0.416809	0.427582	0.43364	0.44223	0.445114	0.459366	0.467758	0.476959	0.478851	0.494858	0.49205	0.505569	0.526016	0.586975	0.680344	1.06796	2.21567	2.62338
		334	0.356354	0.360184	0.364471	0.371552	0.374741	0.38707	0.390701	0.399902	0.416245	0.427841	0.432098	0.440933	0.444504	0.45755	0.465775	0.475372	0.4767	0.492432	0.48877	0.501801	0.520111	0.578262	0.666885	1.03166	2.15314	2.56453
		335	0.357117	0.359604	0.363937	0.371384	0.374176	0.386719	0.39061	0.399353	0.415909	0.427185	0.431534	0.439911	0.443665	0.456818	0.46347	0.47345	0.473923	0.488678	0.485672	0.497192	0.514832	0.570343	0.653717	0.999924	2.08899	2.5827
		336	0.356903	0.359543	0.363403	0.370789	0.373291	0.386215	0.390182	0.3992	0.414078	0.424866	0.430099	0.438675	0.441772	0.455444	0.461533	0.470139	0.471481	0.486176	0.481567	0.492432	0.510071	0.562988	0.639664	0.967575	2.04047	2.58933
		337	0.356689	0.358871	0.362869	0.37027	0.373093	0.385056	0.389053	0.397308	0.413651	0.424377	0.42926	0.437241	0.440323	0.453522	0.459473	0.468857	0.469971	0.483139	0.478378	0.488556	0.505447	0.555801	0.629074	0.938095	1.96498	2.56609
		338	0.357071	0.35849	0.363205	0.370407	0.372528	0.385117	0.388062	0.396408	0.412521	0.422668	0.427917	0.434845	0.438828	0.45166	0.456894	0.466217	0.466614	0.480743	0.475708	0.485077	0.5	0.548599	0.61644	0.905167	1.89949	2.45996
		339	0.357773	0.358688	0.362396	0.370193	0.372055	0.38414	0.387451	0.395096	0.411392	0.421967	0.42601	0.434341	0.43631	0.450348	0.455719	0.464264	0.464325	0.477692	0.473267	0.481781	0.495071	0.542679	0.605835	0.875748	1.83583	2.59277
		340	0.362778	0.363358	0.366638	0.374069	0.375854	0.388321	0.390701	0.399841	0.415146	0.42598	0.430984	0.438934	0.441681	0.454559	0.46048	0.468445	0.468872	0.482742	0.476898	0.484421	0.498672	0.542801	0.601929	0.853104	1.75821	2.49681
		341	0.364807	0.362534	0.367126	0.374237	0.376678	0.389786	0.390076	0.399673	0.417099	0.427109	0.430618	0.439178	0.441772	0.454941	0.461105	0.470673	0.468536	0.483276	0.477798	0.48436	0.49794	0.540115	0.594955	0.826324	1.68726	2.4904
		342	0.364166	0.362732	0.366043	0.373459	0.376663	0.388168	0.389282	0.398636	0.414749	0.424469	0.427994	0.437546	0.43988	0.4534	0.457932	0.467163	0.465942	0.480499	0.474625	0.481155	0.49382	0.533646	0.586121	0.798294	1.60931	2.53172
		343	0.364273	0.362396	0.365494	0.37326	0.375214	0.387833	0.388199	0.397278	0.41304	0.42363	0.426865	0.436325	0.437225	0.450867	0.45578	0.465271	0.464584	0.477585	0.472412	0.478592	0.490952	0.527664	0.575958	0.772217	1.51152	2.60788
		344	0.364624	0.361832	0.365952	0.372772	0.374802	0.387131	0.387192	0.396332	0.410751	0.421234	0.424896	0.43457	0.434982	0.448303	0.45433	0.462967	0.462387	0.474686	0.470093	0.475937	0.486694	0.521545	0.566177	0.746292	1.44897	2.48144
		345	0.36441	0.361237	0.364792	0.371887	0.374008	0.384827	0.385162	0.394135	0.409103	0.419968	0.422958	0.431274	0.433029	0.446167	0.450806	0.46077	0.458878	0.471268	0.466415	0.471954	0.48262	0.515778	0.556412	0.721497	1.37119	2.38876
		346	0.365143	0.361435	0.364243	0.371475	0.373398	0.38385	0.384476	0.392502	0.408035	0.41806	0.420563	0.430054	0.4319	0.444672	0.449371	0.457504	0.455627	0.468735	0.463669	0.46962	0.478455	0.511093	0.547623	0.69986	1.30394	2.29889
		347	0.364594	0.360855	0.36351	0.370056	0.371948	0.382675	0.383316	0.391129	0.405334	0.415527	0.417618	0.428055	0.429764	0.441849	0.446671	0.454941	0.453064	0.467163	0.461319	0.465302	0.475464	0.50502	0.539963	0.677658	1.22932	2.23759
		348	0.363739	0.35965	0.363373	0.369431	0.36972	0.381546	0.381409	0.389252	0.403915	0.413773	0.416428	0.4254	0.426529	0.440567	0.444061	0.451843	0.450638	0.463501	0.456818	0.462296	0.471283	0.500015	0.53067	0.657715	1.16541	2.19607
		349	0.363464	0.359421	0.362717	0.367432	0.368576	0.380051	0.379379	0.387299	0.401749	0.411606	0.413101	0.422729	0.423828	0.436859	0.440918	0.449341	0.447433	0.460327	0.453949	0.457962	0.467178	0.49379	0.522873	0.637497	1.10658	2.02243
		350	0.362366	0.358093	0.360733	0.366104	0.367844	0.377731	0.377457	0.384872	0.399246	0.407822	0.41124	0.419693	0.421402	0.433121	0.438766	0.446533	0.444031	0.4561	0.450928	0.45433	0.462708	0.488419	0.514862	0.617798	1.04793	1.95145
		351	0.361359	0.355911	0.358963	0.363892	0.365005	0.375275	0.375092	0.381775	0.396133	0.405655	0.408493	0.416809	0.41861	0.431595	0.435501	0.441956	0.439468	0.452515	0.446625	0.450134	0.458176	0.483536	0.507278	0.601608	0.991974	1.81384
		352	0.359589	0.353561	0.356064	0.360779	0.362183	0.372269	0.371094	0.378113	0.392365	0.40155	0.404816	0.412888	0.414917	0.426849	0.43103	0.437958	0.435455	0.448471	0.442215	0.445435	0.452972	0.477432	0.498795	0.582779	0.943359	1.70837
		353	0.357513	0.351379	0.353699	0.358459	0.359222	0.369492	0.367523	0.374817	0.388275	0.397125	0.39978	0.408798	0.41037	0.422607	0.426178	0.432999	0.430405	0.444046	0.436554	0.439819	0.447998	0.471298	0.489777	0.567352	0.892868	1.60675
		354	0.35498	0.348877	0.35141	0.35611	0.356598	0.36615	0.364151	0.370377	0.383743	0.392471	0.395432	0.403732	0.404785	0.417877	0.421219	0.428406	0.425827	0.438858	0.431244	0.435852	0.443649	0.464874	0.483032	0.551941	0.848816	1.49431
		355	0.352188	0.346115	0.3479	0.35202	0.353424	0.361847	0.360229	0.365128	0.379272	0.387405	0.390213	0.398605	0.400269	0.412567	0.416885	0.422607	0.42009	0.433258	0.425354	0.43071	0.437714	0.458313	0.474396	0.536835	0.808365	1.3958
		356	0.350494	0.343094	0.344864	0.349289	0.348846	0.35701	0.355347	0.360168	0.373276	0.382217	0.383804	0.393372	0.394135	0.406113	0.410263	0.41745	0.413177	0.426895	0.419449	0.424286	0.431458	0.451538	0.466385	0.521683	0.767838	1.29979
		357	0.34668	0.339401	0.341278	0.345139	0.344254	0.352554	0.34964	0.354477	0.36763	0.376709	0.378189	0.387375	0.388245	0.400192	0.403839	0.411667	0.407593	0.420898	0.413757	0.417496	0.424744	0.445175	0.458038	0.507401	0.730026	1.21727
		358	0.344421	0.3367	0.33815	0.341614	0.340454	0.348923	0.34549	0.349991	0.362396	0.371155	0.373154	0.382004	0.383087	0.395203	0.399002	0.405991	0.40184	0.414978	0.407898	0.411667	0.418945	0.438248	0.450531	0.49469	0.696869	1.13284
		359	0.342484	0.333405	0.335114	0.338638	0.337601	0.345749	0.341934	0.346588	0.357712	0.366684	0.368759	0.377182	0.378937	0.39064	0.395081	0.400787	0.397125	0.40889	0.402313	0.407059	0.413818	0.432022	0.443176	0.482895	0.663452	1.05144
		360	0.339783	0.33049	0.33197	0.335022	0.333923	0.342651	0.338165	0.342346	0.354828	0.362228	0.363937	0.373093	0.3741	0.386154	0.389969	0.395615	0.392258	0.403656	0.396515	0.400772	0.409103	0.426788	0.436172	0.47229	0.634995	0.98616
		361	0.338013	0.328232	0.32991	0.332733	0.331573	0.339508	0.334534	0.339569	0.350998	0.359299	0.360168	0.369049	0.369507	0.382416	0.385971	0.391342	0.387299	0.3992	0.391174	0.396118	0.40358	0.420685	0.429932	0.460632	0.608994	0.921509
		362	0.336136	0.326355	0.327026	0.330322	0.329071	0.336624	0.331131	0.335892	0.347305	0.354706	0.356079	0.364868	0.365143	0.378708	0.381516	0.385956	0.382202	0.394073	0.386368	0.391144	0.397354	0.415039	0.422791	0.449615	0.583511	0.861298
		363	0.333939	0.324188	0.325729	0.327316	0.32695	0.334305	0.328781	0.332993	0.343719	0.351227	0.352875	0.361084	0.361694	0.375122	0.377838	0.382492	0.377563	0.390076	0.381363	0.385788	0.392731	0.40863	0.417191	0.440674	0.560486	0.806
		364	0.333099	0.323273	0.324402	0.325974	0.324799	0.331573	0.326508	0.330551	0.340881	0.348343	0.350082	0.357788	0.358261	0.371078	0.374496	0.379379	0.373947	0.385834	0.376801	0.38092	0.388016	0.404114	0.411636	0.431763	0.538483	0.754532
		365	0.332336	0.321732	0.322037	0.324417	0.323349	0.329681	0.323654	0.327621	0.338303	0.345078	0.346939	0.354721	0.356232	0.367706	0.371017	0.374527	0.370483	0.381088	0.372253	0.376419	0.384247	0.398865	0.405869	0.423584	0.519943	0.712097
		366	0.331192	0.319992	0.321106	0.323471	0.321228	0.327774	0.321472	0.324875	0.335159	0.342377	0.34375	0.352173	0.352661	0.36441	0.367477	0.371094	0.366516	0.376907	0.367172	0.372299	0.379181	0.394485	0.399521	0.415665	0.502121	0.669403
		367	0.330292	0.319	0.319748	0.321701	0.319565	0.325684	0.319565	0.322525	0.332306	0.339417	0.340546	0.348755	0.349289	0.360611	0.363647	0.367386	0.362289	0.373047	0.362976	0.367599	0.375412	0.389648	0.394333	0.4077	0.486816	0.632797
		368	0.329422	0.318436	0.318375	0.32048	0.318344	0.324051	0.317413	0.320572	0.330582	0.336304	0.338013	0.345749	0.34639	0.357849	0.360794	0.363739	0.358231	0.36908	0.359436	0.36351	0.37149	0.384598	0.389709	0.400513	0.472748	0.601196
		369	0.328125	0.317444	0.317596	0.319199	0.316544	0.322372	0.315582	0.318756	0.328949	0.334488	0.335831	0.343674	0.344009	0.354828	0.358246	0.361176	0.356125	0.366104	0.355667	0.360001	0.367981	0.38089	0.385208	0.394562	0.45903	0.573654
		370	0.327591	0.315521	0.316513	0.317474	0.315414	0.320892	0.314133	0.317123	0.326904	0.332947	0.333572	0.341522	0.341156	0.352768	0.356033	0.358276	0.353287	0.363052	0.35199	0.355835	0.364288	0.37709	0.38063	0.388748	0.447403	0.545685
		371	0.326065	0.314148	0.314438	0.315842	0.313446	0.319244	0.312286	0.314804	0.324509	0.330688	0.331741	0.339355	0.339432	0.350723	0.353607	0.356094	0.350082	0.35997	0.348892	0.352753	0.360397	0.372742	0.376831	0.383469	0.436157	0.521683
		372	0.324875	0.312775	0.313156	0.314636	0.312393	0.318085	0.310974	0.314072	0.323868	0.329514	0.329926	0.337692	0.338013	0.348969	0.351944	0.35379	0.347977	0.357361	0.345978	0.350006	0.357956	0.369507	0.373032	0.378571	0.426971	0.501007
		373	0.322845	0.310608	0.311691	0.312637	0.310715	0.316635	0.309402	0.311813	0.321716	0.327652	0.32869	0.335999	0.336319	0.347519	0.350098	0.350952	0.34552	0.354462	0.342865	0.34726	0.354401	0.366318	0.368912	0.373596	0.417816	0.482315
		374	0.320343	0.308624	0.310089	0.311127	0.308578	0.314636	0.308289	0.310776	0.320816	0.326904	0.327194	0.334961	0.335358	0.346191	0.348465	0.349274	0.343338	0.352249	0.339722	0.343765	0.351273	0.362656	0.365601	0.368958	0.409058	0.464874
		375	0.317337	0.305557	0.307022	0.308395	0.306396	0.312424	0.306656	0.309814	0.319351	0.325638	0.326416	0.333282	0.334061	0.344696	0.346664	0.346985	0.341354	0.350189	0.337509	0.340561	0.347702	0.359055	0.362305	0.364273	0.401184	0.449432
		376	0.314514	0.303268	0.304306	0.306259	0.304718	0.31073	0.305359	0.308762	0.318802	0.325073	0.32576	0.332428	0.332779	0.343506	0.345612	0.346176	0.339294	0.347916	0.335098	0.337997	0.344696	0.355713	0.358719	0.359985	0.394073	0.435059
		377	0.311157	0.300232	0.301407	0.303238	0.3022	0.309891	0.304382	0.308014	0.318466	0.32457	0.325287	0.332108	0.331955	0.342636	0.344818	0.345459	0.338608	0.346497	0.332581	0.335678	0.342468	0.352478	0.355301	0.356049	0.387909	0.423004
		378	0.307587	0.29686	0.298019	0.300369	0.299927	0.307526	0.302628	0.306717	0.317551	0.324432	0.324982	0.331482	0.330795	0.341629	0.343506	0.34407	0.337021	0.344467	0.330231	0.332962	0.338943	0.348999	0.351791	0.351425	0.381531	0.410797
		379	0.303452	0.293411	0.29512	0.297852	0.297363	0.305069	0.301315	0.305664	0.31665	0.323532	0.3237	0.330582	0.330429	0.341064	0.342407	0.342697	0.33522	0.342682	0.328094	0.330307	0.3358	0.346085	0.348511	0.347702	0.375427	0.400665
		380	0.299759	0.289749	0.291977	0.29422	0.294479	0.303192	0.299454	0.304672	0.315887	0.322708	0.322815	0.329605	0.329865	0.340057	0.340973	0.340454	0.333267	0.341125	0.325714	0.327591	0.333557	0.342987	0.345245	0.343857	0.370316	0.391251
		381	0.29538	0.286346	0.288696	0.291153	0.291504	0.301025	0.296936	0.303162	0.314697	0.321198	0.321304	0.327759	0.327759	0.338181	0.339478	0.338394	0.331573	0.339005	0.3228	0.325104	0.33107	0.339691	0.34166	0.340378	0.365326	0.382614
		382	0.291718	0.282623	0.285126	0.28772	0.288696	0.297714	0.29483	0.300964	0.312408	0.319183	0.319275	0.325912	0.325851	0.335861	0.337173	0.335892	0.329041	0.336334	0.320343	0.322052	0.32785	0.336777	0.338364	0.33638	0.360275	0.374725
		383	0.287354	0.278854	0.281448	0.284531	0.28595	0.294739	0.292084	0.298172	0.309814	0.316315	0.316803	0.322998	0.322952	0.332993	0.334778	0.33287	0.326172	0.333633	0.317093	0.318893	0.324554	0.333557	0.335236	0.333176	0.355408	0.368027
		384	0.283615	0.275299	0.277863	0.281097	0.282364	0.291351	0.288681	0.294754	0.306396	0.313049	0.312424	0.319305	0.319031	0.329056	0.330551	0.329147	0.322586	0.329819	0.31337	0.315399	0.321274	0.330124	0.331467	0.329178	0.350464	0.361053
		385	0.279922	0.271774	0.27475	0.277908	0.279251	0.288086	0.285568	0.29126	0.302628	0.308975	0.308823	0.315186	0.315353	0.324432	0.326157	0.324997	0.318558	0.325577	0.309525	0.3116	0.317703	0.326492	0.32782	0.32515	0.345673	0.354172
		386	0.276367	0.269012	0.271545	0.274811	0.275848	0.28476	0.281937	0.287354	0.298706	0.304596	0.304108	0.310242	0.310196	0.319748	0.321503	0.320709	0.314102	0.321365	0.305542	0.307663	0.313644	0.322464	0.323822	0.321121	0.341324	0.347458
		387	0.272781	0.265549	0.26857	0.271652	0.27272	0.281174	0.278091	0.283249	0.294113	0.300156	0.2995	0.305405	0.305206	0.314926	0.316772	0.315567	0.309448	0.317261	0.301224	0.303986	0.309875	0.318695	0.319794	0.316849	0.336487	0.3414
		388	0.269928	0.262863	0.265442	0.26886	0.26947	0.278122	0.274292	0.279434	0.289917	0.295975	0.294632	0.30043	0.300064	0.309769	0.311493	0.311035	0.304764	0.312454	0.296967	0.299973	0.306473	0.314926	0.31636	0.313141	0.331955	0.335876
		389	0.266769	0.260071	0.262741	0.265732	0.266068	0.274673	0.270386	0.275192	0.285095	0.290741	0.289322	0.295166	0.29454	0.304428	0.306213	0.305908	0.299713	0.30751	0.292419	0.295731	0.302124	0.310867	0.312683	0.309036	0.327072	0.330536
		390	0.26384	0.257324	0.260345	0.262848	0.263611	0.271484	0.266907	0.271362	0.28093	0.286224	0.284271	0.289841	0.289291	0.299057	0.301025	0.300858	0.294983	0.303177	0.288132	0.291595	0.298462	0.307083	0.308838	0.305573	0.323105	0.325653
		391	0.26152	0.254929	0.258011	0.260483	0.260757	0.268356	0.263733	0.267624	0.277054	0.281677	0.279816	0.284882	0.284317	0.293884	0.296249	0.296265	0.290695	0.298981	0.2845	0.287979	0.295242	0.303726	0.305054	0.302261	0.319489	0.320892
		392	0.259186	0.25264	0.255676	0.258209	0.257996	0.265335	0.260376	0.263962	0.272797	0.277115	0.274918	0.279953	0.27919	0.288879	0.291183	0.291626	0.286285	0.294647	0.280273	0.284058	0.291412	0.300201	0.301254	0.298203	0.315369	0.316025
		393	0.256683	0.250381	0.253326	0.255798	0.255402	0.262329	0.257065	0.260162	0.268921	0.27298	0.270859	0.27504	0.274261	0.28421	0.286301	0.286911	0.281982	0.290298	0.276169	0.280075	0.287628	0.296753	0.297882	0.294525	0.31163	0.311203
		394	0.254456	0.248215	0.251419	0.253799	0.253235	0.259735	0.254028	0.257172	0.265305	0.269058	0.266327	0.271027	0.269806	0.279816	0.28244	0.282776	0.278	0.286392	0.272446	0.276733	0.284012	0.293289	0.294052	0.290588	0.307449	0.306671
		395	0.252655	0.246521	0.249496	0.251953	0.251266	0.257599	0.251572	0.254333	0.262375	0.265747	0.262558	0.267426	0.265961	0.275726	0.279007	0.278687	0.274216	0.282944	0.268631	0.273438	0.280716	0.28949	0.290588	0.287079	0.303467	0.302414
		396	0.250839	0.244781	0.248001	0.250076	0.24942	0.255234	0.249084	0.251541	0.259308	0.261978	0.259125	0.263824	0.262405	0.271927	0.274719	0.274597	0.270279	0.279037	0.265106	0.269852	0.277023	0.285721	0.286758	0.28331	0.299881	0.297836
		397	0.24968	0.243637	0.246704	0.248718	0.247818	0.253387	0.247101	0.249283	0.256424	0.259277	0.255707	0.260361	0.258698	0.268692	0.271072	0.2715	0.266891	0.275558	0.261795	0.266052	0.273056	0.281799	0.282959	0.279465	0.295868	0.293457
		398	0.248367	0.242172	0.245346	0.247238	0.246231	0.251511	0.244736	0.246826	0.25386	0.256271	0.252548	0.256699	0.255356	0.264771	0.267578	0.26796	0.263168	0.272171	0.257904	0.262161	0.268677	0.278015	0.278656	0.275177	0.291794	0.28894
		399	0.247971	0.241379	0.244415	0.246506	0.244995	0.250366	0.24321	0.24472	0.251495	0.253647	0.249954	0.253693	0.252014	0.261581	0.264145	0.264389	0.259979	0.268921	0.254181	0.25856	0.264938	0.274078	0.274765	0.271317	0.287567	0.284592
		400	0.247452	0.240768	0.24382	0.245728	0.244171	0.2491	0.241669	0.243073	0.249481	0.251526	0.247498	0.250977	0.248978	0.258591	0.260925	0.261169	0.256897	0.265594	0.250885	0.254868	0.261429	0.270325	0.271347	0.267639	0.283752	0.280243
		401	0.246765	0.240234	0.243134	0.244995	0.243286	0.247986	0.240295	0.241394	0.247528	0.249466	0.24501	0.248062	0.246216	0.255646	0.257736	0.25798	0.253433	0.262451	0.247391	0.251114	0.257248	0.266663	0.267334	0.26384	0.27977	0.276291
		402	0.247192	0.240219	0.243088	0.24501	0.242676	0.247406	0.239105	0.239899	0.245865	0.247314	0.242493	0.245667	0.243378	0.252609	0.2547	0.254883	0.250336	0.25914	0.243713	0.247559	0.253586	0.263214	0.26416	0.260132	0.276123	0.272629
		403	0.247696	0.240417	0.243332	0.244888	0.242676	0.246918	0.238525	0.238754	0.2444	0.245285	0.240097	0.243164	0.240677	0.249603	0.251801	0.251572	0.247375	0.255905	0.240524	0.24379	0.250137	0.259445	0.260544	0.256439	0.272369	0.268982
		404	0.248718	0.241165	0.243881	0.245285	0.24292	0.246796	0.238037	0.23819	0.243317	0.243881	0.238647	0.240814	0.238388	0.247147	0.249298	0.248947	0.244766	0.253082	0.237793	0.240997	0.247055	0.256348	0.257324	0.253372	0.26918	0.265671
		405	0.249756	0.241867	0.244415	0.245667	0.243011	0.246414	0.237457	0.237457	0.242126	0.242233	0.236649	0.238876	0.235855	0.244461	0.24646	0.246216	0.241653	0.250031	0.234848	0.237732	0.243546	0.253159	0.253769	0.249939	0.266037	0.262024
		406	0.251007	0.242935	0.245361	0.246368	0.243317	0.246979	0.237366	0.236877	0.241302	0.241241	0.235275	0.237183	0.233765	0.24202	0.243988	0.243576	0.238937	0.24736	0.231796	0.234604	0.240082	0.249649	0.250534	0.246643	0.262817	0.258591
		407	0.253296	0.244339	0.246521	0.247467	0.244278	0.247772	0.23764	0.236786	0.240723	0.240311	0.233704	0.235214	0.232025	0.240128	0.24176	0.241287	0.236481	0.244904	0.228821	0.231796	0.236755	0.246536	0.247253	0.2435	0.259338	0.255371
		408	0.255508	0.246048	0.247955	0.248993	0.2453	0.248474	0.238251	0.236832	0.240707	0.239594	0.232559	0.233704	0.230179	0.238373	0.23967	0.239273	0.234116	0.242508	0.226028	0.228775	0.233917	0.243698	0.244064	0.24054	0.256348	0.252625
		409	0.25769	0.24762	0.249619	0.250381	0.246521	0.249039	0.238525	0.236801	0.240341	0.238617	0.231171	0.232178	0.228394	0.236465	0.237228	0.236801	0.231628	0.239746	0.223053	0.225845	0.230698	0.24057	0.241135	0.237335	0.25354	0.249634
		410	0.26001	0.249634	0.251236	0.251831	0.247665	0.249924	0.239273	0.236954	0.240158	0.238266	0.230682	0.230911	0.226807	0.234695	0.235611	0.235062	0.229523	0.237411	0.220688	0.223251	0.227661	0.237976	0.23819	0.234543	0.250534	0.246841
		411	0.262405	0.251724	0.253204	0.253387	0.249329	0.251068	0.240219	0.237701	0.24025	0.238129	0.229965	0.230011	0.22554	0.233063	0.233871	0.233231	0.227554	0.235245	0.218018	0.220779	0.22467	0.235474	0.235413	0.23175	0.247589	0.244324
		412	0.265182	0.254089	0.255432	0.255463	0.251083	0.252792	0.24115	0.238449	0.240662	0.238007	0.229477	0.22908	0.224411	0.231827	0.232437	0.231339	0.225662	0.233139	0.215668	0.218353	0.222198	0.232849	0.232849	0.229126	0.245102	0.241562
		413	0.268082	0.256378	0.257797	0.257477	0.252838	0.254501	0.242325	0.23912	0.241074	0.237854	0.229141	0.228256	0.223495	0.23056	0.230835	0.229584	0.223679	0.230988	0.213715	0.215897	0.219818	0.229965	0.230194	0.226578	0.242188	0.238739
		414	0.27095	0.258636	0.260101	0.25943	0.254456	0.256012	0.243637	0.240219	0.241699	0.238159	0.228836	0.227737	0.222641	0.229462	0.229553	0.228134	0.221954	0.228943	0.211365	0.213547	0.217331	0.227371	0.227722	0.224075	0.239594	0.235901
		415	0.273651	0.260971	0.262009	0.261078	0.256241	0.257263	0.244858	0.241013	0.242142	0.238281	0.228851	0.227066	0.221786	0.228333	0.228531	0.226395	0.220352	0.227097	0.209183	0.211365	0.214539	0.225357	0.225266	0.221558	0.237045	0.2332
		416	0.276367	0.263199	0.263962	0.26297	0.257843	0.258621	0.24588	0.24202	0.242844	0.238449	0.228821	0.226959	0.221207	0.2276	0.227707	0.225098	0.218979	0.225632	0.207413	0.209518	0.212097	0.22348	0.222809	0.219345	0.234924	0.231018
		417	0.279419	0.265625	0.266388	0.265381	0.259903	0.260544	0.247589	0.243164	0.243652	0.238937	0.228806	0.226822	0.220795	0.226929	0.226746	0.224228	0.217804	0.224335	0.205444	0.207703	0.209656	0.221161	0.220749	0.217163	0.232849	0.228973
		418	0.282227	0.267731	0.268753	0.267365	0.261749	0.2621	0.24913	0.244247	0.2444	0.239487	0.229111	0.226624	0.220306	0.226242	0.226028	0.223114	0.216782	0.222824	0.203964	0.205566	0.207336	0.219116	0.218643	0.21489	0.230743	0.226807
		419	0.28476	0.269836	0.270813	0.269058	0.263504	0.263565	0.250168	0.245178	0.245193	0.239883	0.229233	0.226547	0.219818	0.225693	0.225235	0.222107	0.215332	0.221222	0.202362	0.203629	0.205109	0.217255	0.2164	0.212601	0.228439	0.224686
		420	0.287094	0.271683	0.272247	0.270477	0.264832	0.26442	0.251114	0.245895	0.245605	0.239899	0.229065	0.226089	0.219498	0.225082	0.22435	0.220795	0.213821	0.219666	0.200333	0.201645	0.202911	0.214859	0.213959	0.210251	0.225967	0.222092
		421	0.289505	0.273712	0.273865	0.272018	0.266266	0.266022	0.252243	0.246902	0.246338	0.240433	0.229034	0.225861	0.219147	0.224518	0.223633	0.220032	0.212311	0.218506	0.198486	0.199799	0.200775	0.21283	0.211975	0.20813	0.223495	0.220261
		422	0.291809	0.275757	0.275574	0.273895	0.267883	0.267563	0.25325	0.247726	0.247314	0.240845	0.229492	0.225937	0.218964	0.224625	0.223557	0.219254	0.211685	0.217148	0.19693	0.198044	0.198685	0.210907	0.209961	0.206421	0.221878	0.218246
		423	0.294266	0.277649	0.277328	0.275375	0.269485	0.268936	0.254318	0.249054	0.247879	0.241425	0.229935	0.226456	0.219101	0.224197	0.222931	0.218307	0.210495	0.215805	0.195221	0.196243	0.19664	0.208801	0.207855	0.204056	0.219849	0.216263
		424	0.296448	0.279358	0.279022	0.277008	0.270813	0.269974	0.255203	0.249985	0.24855	0.241959	0.230179	0.226151	0.219025	0.223923	0.222443	0.21756	0.209412	0.214218	0.193497	0.194244	0.194366	0.206909	0.205307	0.201599	0.217728	0.214417
		425	0.29892	0.281235	0.280899	0.278854	0.272369	0.271332	0.256653	0.250824	0.249359	0.242584	0.230484	0.226425	0.219177	0.223923	0.222153	0.217285	0.208618	0.213242	0.192093	0.192474	0.192566	0.205093	0.203613	0.199646	0.215576	0.212021
		426	0.301376	0.283386	0.283005	0.280746	0.274002	0.272705	0.257797	0.251968	0.249954	0.243408	0.231125	0.226868	0.219391	0.223953	0.221939	0.216629	0.208099	0.212128	0.190781	0.191025	0.19075	0.203125	0.201736	0.197784	0.213577	0.210068
		427	0.303665	0.285461	0.284714	0.28241	0.275467	0.2742	0.258972	0.252808	0.251144	0.243973	0.231613	0.227036	0.219193	0.223984	0.221695	0.215973	0.207428	0.211243	0.189331	0.189377	0.188583	0.201019	0.199829	0.195938	0.211639	0.208023
		428	0.306458	0.287689	0.286758	0.28421	0.277466	0.27597	0.260529	0.253891	0.252365	0.244705	0.232239	0.227356	0.219513	0.224152	0.221619	0.215332	0.206512	0.210724	0.188049	0.187881	0.18663	0.198944	0.197983	0.193832	0.209564	0.205872
		429	0.309006	0.290115	0.28894	0.286072	0.279282	0.27774	0.261902	0.255112	0.253204	0.245422	0.232742	0.227814	0.220062	0.224121	0.221436	0.215012	0.205734	0.209442	0.186539	0.186096	0.184555	0.197037	0.195786	0.191742	0.20723	0.203705
		430	0.312057	0.292419	0.291397	0.288315	0.281326	0.279251	0.263565	0.25647	0.254074	0.246429	0.233627	0.228638	0.220688	0.224487	0.221573	0.214966	0.205124	0.208328	0.185181	0.184433	0.182693	0.195526	0.193924	0.18985	0.20549	0.201736
		431	0.315109	0.29509	0.293625	0.290405	0.283524	0.281219	0.265015	0.257782	0.255447	0.24733	0.234543	0.229523	0.221222	0.224808	0.221863	0.214752	0.204544	0.207352	0.183975	0.18306	0.181	0.193863	0.191956	0.18811	0.203705	0.19986
		432	0.318192	0.297607	0.295898	0.292725	0.285614	0.283188	0.26651	0.259308	0.256683	0.248413	0.235413	0.230255	0.221695	0.225174	0.221954	0.214661	0.203888	0.20639	0.18251	0.181351	0.179047	0.191818	0.190033	0.186096	0.201782	0.197784
		433	0.321533	0.300552	0.29866	0.295349	0.287918	0.285339	0.268402	0.261047	0.257843	0.249756	0.236588	0.231033	0.222198	0.225754	0.222351	0.214294	0.203415	0.20578	0.181351	0.17984	0.177307	0.189972	0.18811	0.18428	0.19986	0.19603
		434	0.324707	0.303101	0.301193	0.297836	0.289871	0.287216	0.270386	0.262558	0.259338	0.250992	0.237503	0.231796	0.223068	0.226196	0.222702	0.214188	0.20285	0.205063	0.180313	0.178467	0.17572	0.188431	0.186325	0.18277	0.197906	0.194199
		435	0.327759	0.305756	0.303619	0.30011	0.292007	0.28894	0.272247	0.264053	0.260956	0.251953	0.238449	0.232681	0.22403	0.226791	0.223114	0.214203	0.202484	0.204346	0.179184	0.177353	0.17421	0.186752	0.184555	0.18103	0.195999	0.192368
		436	0.330368	0.308365	0.306107	0.302292	0.294281	0.290756	0.273849	0.26535	0.262024	0.253036	0.239471	0.233627	0.224533	0.22728	0.223221	0.214203	0.202103	0.203461	0.178085	0.175827	0.172531	0.185089	0.182861	0.179306	0.194611	0.190613
		437	0.333313	0.310822	0.308563	0.304688	0.296371	0.292816	0.275497	0.266907	0.263275	0.254288	0.240631	0.234619	0.225525	0.227951	0.22377	0.21434	0.201797	0.202805	0.176865	0.174454	0.170929	0.183472	0.181183	0.177368	0.192993	0.188812
		438	0.335983	0.313141	0.310715	0.306747	0.298294	0.294647	0.277252	0.268402	0.264542	0.255402	0.241806	0.23555	0.226379	0.228806	0.224167	0.214203	0.201508	0.202362	0.175751	0.173218	0.169601	0.18219	0.179779	0.175537	0.191406	0.187225
		439	0.338287	0.315063	0.312561	0.308502	0.300095	0.296127	0.278503	0.269592	0.265915	0.256653	0.242615	0.236298	0.226974	0.229324	0.224457	0.21431	0.201187	0.201431	0.175064	0.171936	0.168304	0.180984	0.178146	0.17395	0.189865	0.185852
		440	0.340469	0.317108	0.314148	0.31012	0.301544	0.297729	0.279892	0.27095	0.267059	0.257584	0.24353	0.237122	0.227646	0.229889	0.224899	0.214279	0.20105	0.200928	0.174149	0.171051	0.166824	0.179428	0.176498	0.172501	0.188522	0.184341
		441	0.341965	0.318451	0.315536	0.311386	0.302673	0.298767	0.281219	0.271973	0.268051	0.258331	0.244308	0.237732	0.228134	0.230209	0.225082	0.213928	0.200531	0.200195	0.172882	0.169724	0.165237	0.177612	0.175262	0.170761	0.186523	0.182678
		442	0.343063	0.319382	0.316437	0.312332	0.303513	0.299728	0.282059	0.272614	0.268799	0.258987	0.244904	0.238373	0.228622	0.230576	0.225388	0.213699	0.200058	0.199127	0.171692	0.16832	0.163757	0.176117	0.173569	0.169067	0.185181	0.181335
		443	0.343567	0.319916	0.317123	0.312668	0.304123	0.300247	0.282318	0.273026	0.269058	0.259399	0.245285	0.238815	0.228928	0.230881	0.225372	0.213547	0.199493	0.198334	0.170486	0.166901	0.162247	0.174637	0.171997	0.16745	0.183487	0.179504
		444	0.343903	0.319992	0.317154	0.312698	0.304352	0.3004	0.282394	0.273224	0.269302	0.259689	0.245682	0.239151	0.229736	0.231232	0.225632	0.213303	0.198975	0.197769	0.169662	0.165512	0.16098	0.173172	0.170547	0.166122	0.182083	0.177719
		445	0.343735	0.319717	0.316864	0.312607	0.304245	0.300079	0.282455	0.273651	0.269424	0.259979	0.245941	0.239426	0.229996	0.231659	0.225769	0.213211	0.198456	0.197098	0.168655	0.164719	0.159439	0.171921	0.169022	0.164703	0.180679	0.176178
		446	0.342926	0.318832	0.316055	0.311798	0.303497	0.299484	0.281937	0.273163	0.269302	0.259872	0.24617	0.239655	0.230042	0.231674	0.2258	0.213043	0.19783	0.19606	0.167313	0.163452	0.157898	0.17038	0.167496	0.162949	0.179138	0.174728
		447	0.341705	0.317795	0.314682	0.310608	0.302429	0.298599	0.281311	0.272629	0.269073	0.259933	0.246246	0.239731	0.230209	0.23175	0.225769	0.212769	0.197433	0.195145	0.166183	0.162216	0.156921	0.168777	0.166138	0.161377	0.177658	0.173584
		448	0.340149	0.31636	0.313339	0.309402	0.30127	0.297668	0.280457	0.271896	0.268661	0.259827	0.246353	0.240036	0.230499	0.231949	0.225876	0.212646	0.197021	0.194519	0.165314	0.161133	0.155655	0.167633	0.164856	0.160202	0.176422	0.172379
		449	0.338058	0.314224	0.311401	0.307632	0.299667	0.296158	0.279251	0.271057	0.267853	0.259247	0.246109	0.239944	0.230316	0.232132	0.225677	0.212433	0.196365	0.193863	0.16423	0.159866	0.154175	0.165985	0.163376	0.158813	0.174759	0.170746
		450	0.3358	0.311874	0.308868	0.305389	0.297668	0.294342	0.277618	0.269699	0.267075	0.258469	0.245499	0.239609	0.230072	0.231979	0.225449	0.212158	0.195511	0.193268	0.163208	0.158813	0.152924	0.164597	0.161804	0.157364	0.173187	0.169296
		451	0.33313	0.30954	0.306686	0.30307	0.295715	0.292679	0.276215	0.268387	0.266144	0.25798	0.245117	0.239487	0.229935	0.231949	0.225296	0.211853	0.195251	0.192688	0.16246	0.157745	0.151657	0.163574	0.160477	0.155807	0.171951	0.167862
		452	0.329956	0.307236	0.304184	0.300797	0.29335	0.290604	0.274429	0.266937	0.264816	0.257187	0.244812	0.239151	0.229752	0.23175	0.225159	0.211426	0.194885	0.191696	0.16156	0.156586	0.150513	0.162445	0.159027	0.154388	0.170746	0.166336
		453	0.327179	0.304535	0.301682	0.298416	0.290909	0.288467	0.272644	0.265579	0.263535	0.25618	0.244247	0.238831	0.229355	0.231613	0.225052	0.21109	0.194244	0.190994	0.16037	0.155533	0.149139	0.16127	0.157837	0.153076	0.169571	0.165161
		454	0.324249	0.301697	0.298904	0.295914	0.288574	0.286301	0.270767	0.264069	0.262161	0.255188	0.24353	0.238266	0.229385	0.231522	0.224777	0.210724	0.193878	0.190231	0.159348	0.15448	0.14798	0.159683	0.156403	0.151749	0.168213	0.163925
		455	0.321533	0.298798	0.296371	0.293259	0.286362	0.284317	0.268997	0.262375	0.261017	0.254288	0.24295	0.238174	0.229401	0.231354	0.224762	0.210342	0.193451	0.189743	0.158554	0.153473	0.146866	0.158417	0.155273	0.150513	0.166992	0.162842
		456	0.31839	0.295914	0.293671	0.290619	0.284103	0.282074	0.267014	0.260727	0.259476	0.253342	0.242264	0.237488	0.228806	0.230957	0.224426	0.209976	0.192886	0.188889	0.157501	0.152328	0.145569	0.157104	0.154236	0.149124	0.165695	0.161499
		457	0.315506	0.293365	0.291077	0.288254	0.282013	0.280121	0.265152	0.259232	0.25827	0.25235	0.241486	0.237076	0.228348	0.230774	0.224136	0.209503	0.192383	0.188034	0.156662	0.151352	0.144608	0.156158	0.15303	0.147888	0.16449	0.160141
		458	0.312759	0.291138	0.288727	0.286179	0.279816	0.277939	0.263351	0.257599	0.257004	0.251312	0.240723	0.236649	0.227982	0.230423	0.223969	0.209137	0.191879	0.1875	0.155396	0.150314	0.143448	0.154587	0.151978	0.146683	0.163086	0.158844
		459	0.310272	0.288696	0.286652	0.284042	0.277878	0.27626	0.261734	0.25621	0.255829	0.250381	0.240128	0.236237	0.227692	0.230194	0.223801	0.208878	0.191406	0.186737	0.154572	0.149582	0.142426	0.153473	0.150955	0.145584	0.16188	0.157761
		460	0.307816	0.286606	0.284576	0.282166	0.275925	0.27449	0.259979	0.254593	0.254456	0.24939	0.239487	0.235886	0.227142	0.229874	0.223557	0.208374	0.190689	0.186081	0.153549	0.148438	0.141357	0.15242	0.149551	0.144577	0.160767	0.156479
		461	0.305344	0.284622	0.282532	0.280197	0.274231	0.272644	0.25856	0.253174	0.253281	0.248413	0.238724	0.235199	0.226807	0.22937	0.222931	0.207764	0.189972	0.185181	0.152542	0.14743	0.140152	0.151047	0.148544	0.143295	0.159607	0.155258
		462	0.303207	0.282669	0.280792	0.27829	0.27243	0.271118	0.25705	0.25177	0.252136	0.247482	0.238144	0.234909	0.226624	0.228912	0.22226	0.20726	0.189499	0.184296	0.151871	0.146881	0.138947	0.150009	0.147568	0.142227	0.158508	0.154404
		463	0.300964	0.280533	0.278809	0.27652	0.27063	0.269318	0.25531	0.250366	0.250854	0.246292	0.237411	0.234009	0.225967	0.228653	0.221786	0.206451	0.188919	0.183472	0.150864	0.145981	0.137711	0.148819	0.146454	0.140991	0.157211	0.153351
		464	0.298538	0.278564	0.276718	0.274628	0.268799	0.267242	0.253571	0.248962	0.249222	0.245193	0.236404	0.233276	0.225311	0.227951	0.220963	0.205643	0.188171	0.182663	0.14978	0.144882	0.136642	0.147522	0.145309	0.139801	0.156006	0.151901
		465	0.29631	0.276489	0.274734	0.272629	0.266968	0.265594	0.252106	0.247467	0.247971	0.243973	0.235504	0.232559	0.224869	0.227371	0.220779	0.205444	0.187607	0.1819	0.149002	0.143982	0.135849	0.1465	0.144455	0.138779	0.155182	0.150833
		466	0.293884	0.274185	0.272446	0.270432	0.264755	0.263718	0.250381	0.245773	0.246567	0.242676	0.23436	0.23172	0.223999	0.2267	0.220093	0.204514	0.186707	0.181046	0.148087	0.142914	0.134674	0.145157	0.143524	0.137604	0.154175	0.149673
		467	0.290802	0.271393	0.269669	0.267853	0.262238	0.261444	0.248184	0.243713	0.244919	0.241302	0.232986	0.23053	0.222656	0.225769	0.219223	0.203339	0.185638	0.179733	0.146881	0.14183	0.133423	0.144211	0.142365	0.136414	0.152802	0.148468
		468	0.28743	0.268478	0.266754	0.265198	0.25972	0.258881	0.245941	0.241745	0.243027	0.239868	0.231628	0.229187	0.221451	0.224594	0.218033	0.202271	0.184372	0.17868	0.145737	0.140732	0.132614	0.143402	0.141174	0.13559	0.151855	0.147369
		469	0.283646	0.265076	0.263428	0.262131	0.25676	0.256104	0.243576	0.239441	0.240814	0.237976	0.230209	0.227676	0.220383	0.223267	0.216675	0.201111	0.183197	0.177246	0.144623	0.139771	0.131409	0.142059	0.140182	0.13443	0.150635	0.146393
		470	0.279678	0.261414	0.259918	0.258743	0.253616	0.253159	0.24086	0.237122	0.238831	0.23587	0.228531	0.226074	0.219009	0.22197	0.215485	0.199829	0.181931	0.176071	0.143585	0.138947	0.130386	0.140839	0.139221	0.13327	0.149643	0.145462
		471	0.274796	0.257065	0.255646	0.254745	0.249954	0.249619	0.237656	0.234375	0.236359	0.233841	0.226501	0.224182	0.217178	0.220398	0.214096	0.198456	0.180725	0.174988	0.142502	0.13797	0.129257	0.139709	0.138351	0.132294	0.148804	0.144318
		472	0.26947	0.252136	0.251007	0.250153	0.24585	0.24588	0.234253	0.231201	0.233582	0.231384	0.224228	0.222137	0.215118	0.218628	0.212296	0.196838	0.179474	0.173447	0.14122	0.136734	0.128052	0.13829	0.13707	0.131042	0.147705	0.143021
		473	0.263626	0.247025	0.246262	0.245575	0.241547	0.241821	0.230652	0.227997	0.230606	0.228836	0.222031	0.220322	0.213211	0.216766	0.210587	0.195206	0.178299	0.171997	0.140015	0.135422	0.126984	0.137421	0.136322	0.130081	0.146652	0.142151
		474	0.257462	0.241318	0.240784	0.240417	0.236649	0.237305	0.226486	0.224457	0.22731	0.226044	0.219452	0.217911	0.211319	0.214813	0.208496	0.193481	0.176544	0.170547	0.138763	0.134598	0.125977	0.136368	0.135651	0.129105	0.14563	0.141174
		475	0.251129	0.235291	0.235031	0.234848	0.231522	0.232681	0.22226	0.220825	0.223862	0.223099	0.216904	0.21524	0.209167	0.212875	0.206589	0.191833	0.174911	0.169281	0.137573	0.133698	0.124786	0.135437	0.134552	0.128006	0.144577	0.140366
		476	0.243866	0.228775	0.228745	0.228867	0.225845	0.227432	0.217667	0.216721	0.220383	0.219864	0.213882	0.212646	0.206619	0.21051	0.204514	0.190033	0.17337	0.167786	0.136429	0.13237	0.12355	0.134293	0.133408	0.127197	0.14357	0.139435
		477	0.235855	0.221756	0.22168	0.222122	0.219772	0.221817	0.212662	0.212189	0.216461	0.216385	0.210938	0.209885	0.203934	0.208115	0.202148	0.187836	0.171509	0.166336	0.135208	0.131058	0.122391	0.133057	0.132156	0.125946	0.142273	0.138382
		478	0.228012	0.214584	0.214783	0.215347	0.213669	0.216263	0.207718	0.207703	0.212723	0.212936	0.20813	0.207047	0.201279	0.205887	0.200165	0.186005	0.169724	0.16507	0.133972	0.129974	0.121292	0.132004	0.131317	0.124756	0.141403	0.137238
		479	0.219711	0.206757	0.207321	0.208267	0.206894	0.210419	0.202286	0.202759	0.208496	0.209305	0.204712	0.204117	0.198654	0.203415	0.197845	0.184402	0.16803	0.163437	0.13266	0.129059	0.120392	0.130981	0.130234	0.123611	0.140381	0.136353
		480	0.210709	0.198486	0.199539	0.200974	0.199951	0.203995	0.196609	0.197845	0.204132	0.205399	0.201187	0.201233	0.195984	0.200897	0.195465	0.182343	0.166519	0.161926	0.131409	0.128006	0.119324	0.129745	0.129166	0.12265	0.139297	0.135254
		481	0.201706	0.190292	0.191742	0.193497	0.193283	0.197556	0.190964	0.192947	0.199707	0.201584	0.197845	0.19838	0.193253	0.198349	0.193588	0.180084	0.16481	0.160217	0.130203	0.126877	0.118256	0.128677	0.128342	0.121994	0.138367	0.134003
		482	0.192673	0.182281	0.183929	0.186325	0.186478	0.191223	0.185349	0.188034	0.195374	0.197998	0.194672	0.195618	0.190613	0.195862	0.19162	0.178375	0.163361	0.15892	0.129303	0.125916	0.117371	0.127686	0.127731	0.12114	0.137558	0.13324
		483	0.183228	0.173798	0.175705	0.178696	0.179169	0.184479	0.179413	0.182617	0.190628	0.193909	0.191071	0.192337	0.187851	0.193222	0.189072	0.17659	0.16153	0.157349	0.128204	0.124786	0.115952	0.126465	0.126785	0.120102	0.136368	0.132263
		484	0.174011	0.165543	0.167892	0.171234	0.17215	0.177994	0.173645	0.177475	0.186035	0.190201	0.18782	0.189331	0.184952	0.190842	0.186996	0.1745	0.159851	0.155945	0.126968	0.123718	0.114975	0.125565	0.125961	0.119202	0.135574	0.131348
		485	0.164886	0.157227	0.16011	0.163483	0.1651	0.1716	0.168167	0.172287	0.181519	0.186234	0.184372	0.186264	0.182449	0.188416	0.18483	0.172668	0.158463	0.154404	0.125763	0.122696	0.114258	0.124542	0.125031	0.118408	0.134933	0.130432
		486	0.155624	0.148895	0.152206	0.155975	0.15802	0.165237	0.16217	0.167145	0.176941	0.182053	0.180862	0.183212	0.179672	0.185913	0.182388	0.170868	0.156738	0.152969	0.124603	0.121643	0.11319	0.123535	0.124023	0.117432	0.134201	0.129425
		487	0.147034	0.141205	0.144592	0.148834	0.151291	0.159256	0.156448	0.162338	0.172485	0.178452	0.177536	0.180115	0.177017	0.183456	0.180191	0.169113	0.155396	0.151703	0.123505	0.121017	0.112335	0.12262	0.123093	0.116486	0.133148	0.128799
		488	0.138351	0.133255	0.136887	0.141464	0.144608	0.152695	0.150879	0.15715	0.167892	0.174423	0.174149	0.177094	0.174088	0.181107	0.177826	0.16716	0.153793	0.150345	0.122345	0.119934	0.111343	0.121536	0.122055	0.115509	0.132507	0.127991
		489	0.13002	0.125809	0.129776	0.134659	0.138245	0.146591	0.145599	0.152191	0.16362	0.170517	0.170959	0.174438	0.171356	0.178528	0.175598	0.165344	0.152206	0.148834	0.121292	0.118958	0.11058	0.12056	0.12149	0.114594	0.131897	0.127121
		490	0.121689	0.118484	0.122803	0.127975	0.131821	0.140625	0.140106	0.147263	0.159424	0.166687	0.167435	0.171326	0.168411	0.175812	0.173569	0.163559	0.150711	0.147247	0.120255	0.117966	0.109512	0.119598	0.120499	0.113922	0.130829	0.12619
		491	0.113831	0.111496	0.116058	0.121719	0.125549	0.134811	0.134766	0.142548	0.15506	0.162872	0.164063	0.168121	0.165665	0.173218	0.171204	0.161591	0.149094	0.14592	0.119293	0.116974	0.108459	0.118927	0.119766	0.113235	0.130051	0.125259
		492	0.106735	0.104919	0.109848	0.115753	0.119781	0.129517	0.129929	0.13797	0.150925	0.15921	0.160797	0.165237	0.162872	0.170715	0.168777	0.159927	0.147491	0.144577	0.118057	0.115997	0.10762	0.117996	0.11879	0.112518	0.129333	0.124374
		493	0.099762	0.098587	0.10376	0.109818	0.114288	0.124344	0.125092	0.133865	0.146805	0.155502	0.157364	0.162231	0.16011	0.168091	0.166565	0.157928	0.146027	0.143387	0.117035	0.114914	0.106964	0.117096	0.11853	0.111877	0.128571	0.123886
		494	0.093094	0.092651	0.0979	0.104172	0.109009	0.119659	0.120468	0.129669	0.142868	0.151978	0.153915	0.159164	0.157547	0.165695	0.164352	0.15593	0.144516	0.141998	0.115997	0.113983	0.106262	0.116531	0.117905	0.111115	0.128052	0.123245
		495	0.086685	0.086914	0.092102	0.098755	0.104004	0.114792	0.115829	0.125244	0.139008	0.148392	0.150681	0.156113	0.154449	0.162933	0.161865	0.153824	0.142456	0.140396	0.114807	0.112778	0.10524	0.115601	0.117096	0.110229	0.127335	0.122574
		496	0.080444	0.081223	0.086624	0.093552	0.099121	0.109818	0.111359	0.120895	0.134903	0.144714	0.147141	0.152832	0.151367	0.159958	0.159271	0.151276	0.140549	0.138718	0.113556	0.111832	0.104233	0.114761	0.116333	0.109436	0.12677	0.121643
		497	0.074509	0.075607	0.081589	0.088425	0.094208	0.105118	0.107056	0.11644	0.130829	0.1409	0.143646	0.149307	0.148071	0.156891	0.156387	0.148987	0.138504	0.137039	0.112289	0.110596	0.103333	0.113937	0.115555	0.108566	0.125977	0.120483
		498	0.068924	0.070496	0.076767	0.083862	0.08963	0.100677	0.102798	0.112335	0.126907	0.137192	0.140182	0.145966	0.14473	0.153839	0.153488	0.146729	0.136505	0.135483	0.111206	0.109665	0.102509	0.11319	0.114777	0.107956	0.125168	0.119949
		499	0.063248	0.065552	0.071777	0.07901	0.084778	0.096085	0.098312	0.108154	0.122696	0.133224	0.136215	0.14241	0.141129	0.150604	0.150467	0.14386	0.134277	0.133408	0.109879	0.108551	0.101501	0.112213	0.113815	0.106964	0.124573	0.118973
		500	0.058014	0.060806	0.067139	0.074509	0.080322	0.091614	0.094467	0.104141	0.118881	0.129501	0.133026	0.139038	0.137741	0.147659	0.147491	0.14122	0.132309	0.131424	0.108215	0.107483	0.10051	0.111328	0.113129	0.106232	0.123825	0.118179
		501	0.053024	0.05603	0.062531	0.069916	0.076035	0.087677	0.090271	0.100037	0.115082	0.125702	0.129486	0.135605	0.13414	0.144226	0.144424	0.138763	0.130157	0.129517	0.106873	0.1064	0.099625	0.110458	0.112579	0.105591	0.123169	0.11734
		502	0.047958	0.051254	0.057922	0.065491	0.071701	0.083313	0.08609	0.095688	0.110992	0.121506	0.125519	0.131378	0.130417	0.140457	0.140671	0.135757	0.127701	0.127533	0.105347	0.105011	0.098541	0.109238	0.111572	0.104568	0.122375	0.116547
		503	0.043228	0.04689	0.053467	0.061218	0.067215	0.078979	0.081848	0.091949	0.10701	0.117569	0.121399	0.127472	0.126541	0.136566	0.137192	0.132629	0.125336	0.125519	0.104065	0.104111	0.097763	0.108459	0.110855	0.103989	0.121658	0.115662
		504	0.038452	0.042328	0.048904	0.056839	0.06282	0.074539	0.077499	0.087906	0.102951	0.11351	0.117096	0.123398	0.122528	0.132553	0.133621	0.129333	0.122635	0.123337	0.102615	0.102768	0.096573	0.107697	0.10997	0.103104	0.120712	0.114807
		505	0.033951	0.038162	0.044739	0.052673	0.059082	0.070694	0.073517	0.084122	0.099014	0.109802	0.11322	0.119492	0.118622	0.12886	0.130173	0.126587	0.120041	0.121155	0.101151	0.101669	0.09552	0.106979	0.109299	0.102264	0.120041	0.114517
		506	0.029526	0.033936	0.040771	0.048691	0.055084	0.066772	0.069763	0.080078	0.095001	0.105957	0.109222	0.115585	0.114609	0.124878	0.12674	0.123383	0.117432	0.11911	0.09964	0.100357	0.094849	0.106079	0.108658	0.10141	0.11937	0.113861
		507	0.025238	0.02977	0.036743	0.044662	0.050964	0.06279	0.06572	0.076035	0.091003	0.101868	0.105103	0.111633	0.110458	0.120682	0.123077	0.120071	0.114563	0.116806	0.097946	0.09906	0.093918	0.105347	0.107819	0.100708	0.118713	0.113113
		508	0.021011	0.025558	0.032593	0.040421	0.046783	0.05867	0.061554	0.071976	0.086731	0.097641	0.100693	0.107224	0.106201	0.116959	0.119232	0.116608	0.111542	0.114349	0.096115	0.09761	0.092682	0.104477	0.106796	0.100296	0.117874	0.112274
		509	0.017227	0.0215	0.028397	0.036316	0.042755	0.054657	0.057663	0.067993	0.082687	0.093384	0.096588	0.102997	0.101913	0.112854	0.115311	0.113174	0.108643	0.111771	0.094452	0.096008	0.091675	0.103348	0.105957	0.099365	0.116928	0.111496
		510	0.01358	0.01799	0.024872	0.032852	0.039383	0.051117	0.054214	0.064407	0.079208	0.089691	0.092926	0.099258	0.098068	0.109039	0.111847	0.110092	0.10614	0.109726	0.093414	0.09491	0.090958	0.102676	0.105377	0.098694	0.11644	0.110901
		511	0.009796	0.014496	0.021271	0.029205	0.035721	0.047607	0.05069	0.060745	0.075623	0.08609	0.08905	0.095383	0.094116	0.105453	0.10817	0.106949	0.103439	0.10762	0.091827	0.093781	0.090012	0.101929	0.104782	0.098022	0.115829	0.110046
		512	0.006409	0.011047	0.018082	0.025864	0.03241	0.044266	0.047226	0.057236	0.07222	0.082565	0.085449	0.091644	0.090485	0.1017	0.104599	0.104004	0.101074	0.105362	0.0905	0.092545	0.089142	0.101151	0.103912	0.097382	0.115311	0.109528
		513	0.002945	0.007492	0.014847	0.022644	0.02916	0.040955	0.044006	0.053574	0.068649	0.078751	0.081711	0.08786	0.086792	0.097916	0.101059	0.100876	0.098358	0.103287	0.089005	0.09137	0.088242	0.100174	0.102997	0.096588	0.114563	0.108795
		514	-0.000107	0.004547	0.011719	0.019745	0.026154	0.037857	0.040878	0.050339	0.065277	0.075195	0.078369	0.084412	0.083282	0.094437	0.097717	0.098022	0.095886	0.101303	0.087433	0.09024	0.087402	0.099747	0.102142	0.09584	0.113983	0.108109
		515	-0.002869	0.001785	0.008804	0.016907	0.023346	0.035095	0.037949	0.047333	0.062134	0.072144	0.075241	0.081161	0.08017	0.09137	0.094696	0.095581	0.093674	0.099426	0.086121	0.089188	0.086731	0.099152	0.101669	0.095337	0.113434	0.10759
		516	-0.005478	-0.000977	0.006042	0.014236	0.020584	0.032257	0.035065	0.044617	0.059296	0.069275	0.07196	0.078049	0.077087	0.088257	0.091644	0.092896	0.091614	0.097549	0.084915	0.087982	0.085754	0.09816	0.100952	0.094467	0.112839	0.106827
		517	-0.008072	-0.003464	0.00351	0.01149	0.018051	0.029648	0.032272	0.042084	0.056534	0.066391	0.069077	0.074997	0.073868	0.085373	0.088837	0.090149	0.089432	0.095779	0.083527	0.086746	0.084885	0.097244	0.10025	0.093781	0.112183	0.106094
		518	-0.010345	-0.005707	0.001205	0.00914	0.015717	0.02742	0.029938	0.039474	0.054138	0.063873	0.066422	0.072235	0.071014	0.082733	0.086624	0.088074	0.087219	0.094345	0.082214	0.085968	0.083923	0.096664	0.099472	0.09317	0.111572	0.105392
		519	-0.012497	-0.007706	-0.000839	0.00705	0.013596	0.025192	0.027863	0.037323	0.051926	0.061447	0.063995	0.069855	0.068512	0.080261	0.084427	0.086639	0.085648	0.092819	0.081238	0.085083	0.083405	0.095963	0.098953	0.09259	0.111008	0.104675
		520	-0.014343	-0.009674	-0.002655	0.00502	0.011612	0.023193	0.025848	0.035324	0.049622	0.059189	0.061768	0.067719	0.066406	0.078033	0.082321	0.08432	0.084137	0.091415	0.080093	0.084106	0.082733	0.095245	0.098434	0.09198	0.110367	0.103867
		521	-0.016068	-0.011551	-0.004486	0.00322	0.00975	0.021225	0.023895	0.03331	0.047546	0.057114	0.059692	0.065567	0.064331	0.075821	0.080307	0.082413	0.082443	0.090088	0.079208	0.083313	0.082047	0.09462	0.097778	0.091248	0.109894	0.103348
		522	-0.017822	-0.013077	-0.006165	0.001633	0.008026	0.01947	0.022278	0.031586	0.045715	0.055359	0.057785	0.063614	0.062698	0.07402	0.078445	0.080856	0.081024	0.088791	0.078262	0.08252	0.081299	0.093979	0.097031	0.090668	0.109421	0.102905
		523	-0.019302	-0.014725	-0.007767	0.000122	0.006454	0.017822	0.020874	0.029861	0.044037	0.053665	0.055862	0.061844	0.060745	0.07254	0.076859	0.079483	0.079681	0.087448	0.077332	0.08168	0.080643	0.093369	0.096298	0.090317	0.108856	0.10228
		524	-0.020569	-0.016174	-0.009201	-0.001221	0.00502	0.016388	0.01918	0.028427	0.042542	0.052017	0.054474	0.060104	0.059097	0.070847	0.075333	0.07811	0.078598	0.086288	0.076736	0.080902	0.079987	0.092651	0.095566	0.089722	0.108398	0.101578
		525	-0.021942	-0.017548	-0.010651	-0.002762	0.003479	0.014954	0.017563	0.026932	0.041107	0.050369	0.052872	0.058578	0.057571	0.069214	0.073807	0.076874	0.077301	0.085159	0.075836	0.079926	0.079376	0.092041	0.095032	0.089142	0.10791	0.100769
		526	-0.023071	-0.018768	-0.01181	-0.003906	0.002258	0.013885	0.016205	0.025604	0.040039	0.049118	0.051697	0.057785	0.056427	0.067886	0.072693	0.075775	0.076385	0.084259	0.075043	0.079361	0.078705	0.091553	0.094543	0.088577	0.107544	0.100449
		527	-0.024048	-0.019836	-0.012817	-0.004868	0.001205	0.012711	0.015228	0.024475	0.038696	0.048035	0.050415	0.056641	0.055298	0.066681	0.071457	0.07457	0.075455	0.083466	0.0746	0.078918	0.078064	0.090958	0.093903	0.088089	0.106979	0.09993
		528	-0.025055	-0.020676	-0.013748	-0.00589	0.000381	0.011658	0.014236	0.023407	0.037491	0.046936	0.049423	0.055344	0.054138	0.06575	0.070511	0.073822	0.074509	0.08287	0.074112	0.07814	0.07756	0.090424	0.093567	0.087646	0.106384	0.09938
		529	-0.025833	-0.021622	-0.014572	-0.006882	-0.00061	0.010605	0.013107	0.022217	0.036667	0.045944	0.048309	0.054077	0.053207	0.06485	0.069412	0.072983	0.073654	0.082047	0.073441	0.077469	0.077118	0.08992	0.092972	0.087143	0.105927	0.098602
		530	-0.026703	-0.022522	-0.015427	-0.007904	-0.001541	0.00972	0.012466	0.021271	0.035782	0.045105	0.047516	0.053253	0.052444	0.063782	0.068619	0.072006	0.072784	0.081329	0.072891	0.076813	0.07666	0.089783	0.092346	0.086624	0.105652	0.098297
		531	-0.027603	-0.02356	-0.016449	-0.008926	-0.002533	0.008881	0.011597	0.020447	0.034912	0.044144	0.046585	0.05249	0.051468	0.062836	0.067871	0.071335	0.071869	0.080551	0.072235	0.076233	0.076019	0.089066	0.091934	0.08606	0.105042	0.0979
		532	-0.02832	-0.024475	-0.017197	-0.009506	-0.003281	0.008118	0.010757	0.019791	0.034164	0.04332	0.045822	0.05191	0.050888	0.062149	0.067291	0.070557	0.071289	0.080185	0.071884	0.075806	0.075638	0.088547	0.091705	0.085571	0.104645	0.097488
		533	-0.028976	-0.025146	-0.017975	-0.010254	-0.004105	0.007309	0.009949	0.019333	0.03334	0.042511	0.04512	0.051071	0.050171	0.061554	0.066757	0.069611	0.070816	0.079498	0.071533	0.075333	0.075195	0.087967	0.09137	0.085327	0.104218	0.097031
		534	-0.029816	-0.025574	-0.018677	-0.011032	-0.004807	0.006653	0.009155	0.01857	0.032455	0.041901	0.04451	0.050522	0.049561	0.061005	0.066193	0.069077	0.070343	0.078949	0.071075	0.074738	0.074738	0.087372	0.090698	0.084778	0.103851	0.09639
		535	-0.030518	-0.026245	-0.019485	-0.011917	-0.005615	0.005722	0.008438	0.017792	0.031891	0.041351	0.043854	0.049698	0.048889	0.060425	0.065445	0.068695	0.069687	0.078568	0.070572	0.074295	0.074173	0.08699	0.090179	0.08429	0.103394	0.095825
		536	-0.031158	-0.027084	-0.02005	-0.012589	-0.006332	0.005127	0.007965	0.017166	0.031281	0.040817	0.043381	0.049179	0.048431	0.05986	0.064972	0.06839	0.06929	0.078217	0.070221	0.073761	0.073746	0.086731	0.089951	0.08403	0.102951	0.095428
		537	-0.031982	-0.027939	-0.020691	-0.013428	-0.007172	0.004272	0.007095	0.016266	0.03038	0.040024	0.042542	0.048615	0.047852	0.059174	0.064301	0.067581	0.068558	0.077515	0.069778	0.07312	0.073303	0.086258	0.089508	0.083557	0.10231	0.094986
		538	-0.032654	-0.028625	-0.021362	-0.014053	-0.007507	0.003693	0.006393	0.015701	0.029938	0.03949	0.042068	0.048172	0.047333	0.058884	0.063904	0.067291	0.068085	0.077179	0.069366	0.072739	0.072815	0.085831	0.089188	0.083054	0.10199	0.094559
		539	-0.033157	-0.029236	-0.021927	-0.014603	-0.008011	0.003296	0.005936	0.01532	0.02951	0.038971	0.041672	0.047684	0.046967	0.058533	0.063705	0.067062	0.067963	0.076736	0.068985	0.072403	0.072556	0.085327	0.088745	0.082764	0.101776	0.094299
		540	-0.033585	-0.029877	-0.022507	-0.015091	-0.008713	0.002533	0.005524	0.014786	0.029129	0.038544	0.041138	0.047272	0.046524	0.05806	0.063309	0.066559	0.067627	0.076294	0.068542	0.07196	0.072113	0.085052	0.088425	0.082474	0.101578	0.09404
		541	-0.034241	-0.030304	-0.023071	-0.015778	-0.009232	0.00209	0.00499	0.014359	0.028854	0.038254	0.040863	0.047089	0.046188	0.057755	0.062958	0.066391	0.067154	0.075958	0.068176	0.071686	0.071976	0.084747	0.087921	0.082001	0.101166	0.093658
		542	-0.034821	-0.030762	-0.023438	-0.016235	-0.009415	0.001617	0.004593	0.014099	0.028549	0.037903	0.040878	0.046951	0.046219	0.05777	0.062881	0.066345	0.06694	0.07576	0.067825	0.07132	0.071793	0.084503	0.087952	0.081604	0.101013	0.093338
		543	-0.035339	-0.031326	-0.024048	-0.016769	-0.010193	0.001068	0.004074	0.013687	0.028091	0.037506	0.040466	0.0466	0.045959	0.057358	0.062546	0.065781	0.066498	0.075516	0.067322	0.070984	0.071121	0.084045	0.087555	0.081284	0.10051	0.092651
		544	-0.035843	-0.031784	-0.024567	-0.017288	-0.010803	0.000641	0.003769	0.01326	0.027878	0.037338	0.0401	0.046631	0.045837	0.057129	0.062408	0.065414	0.066315	0.075378	0.067184	0.07077	0.070694	0.083893	0.087311	0.081024	0.099945	0.092163
		545	-0.036453	-0.032379	-0.025024	-0.017624	-0.011307	0.000244	0.003342	0.012909	0.027618	0.037292	0.039841	0.046585	0.045731	0.057144	0.062286	0.06514	0.066071	0.075195	0.066879	0.070435	0.070511	0.083633	0.086868	0.080795	0.099686	0.091644
		546	-0.03714	-0.032852	-0.025589	-0.018143	-0.01178	-0.000198	0.002853	0.01268	0.027283	0.037048	0.039673	0.046234	0.045441	0.056564	0.06192	0.064957	0.065567	0.074738	0.06665	0.070068	0.07019	0.08313	0.086273	0.080322	0.099091	0.091599
		547	-0.037872	-0.033539	-0.026123	-0.018768	-0.012253	-0.000778	0.002457	0.012329	0.026901	0.036713	0.03981	0.045975	0.045151	0.056381	0.061798	0.064697	0.06543	0.074539	0.066483	0.069626	0.069839	0.08287	0.085693	0.07991	0.098663	0.091187
		548	-0.038208	-0.034012	-0.026505	-0.019333	-0.012726	-0.001205	0.00206	0.011871	0.026566	0.036301	0.039459	0.045746	0.045013	0.056244	0.061813	0.064545	0.065063	0.07431	0.066055	0.069275	0.069138	0.082382	0.085327	0.079407	0.098541	0.090607
		549	-0.038437	-0.034393	-0.026947	-0.019699	-0.013077	-0.001511	0.001755	0.011536	0.026398	0.035934	0.039017	0.045685	0.045013	0.056152	0.061462	0.064758	0.064896	0.074158	0.065826	0.068939	0.068863	0.082275	0.085342	0.079285	0.098022	0.090439
		550	-0.038757	-0.034714	-0.027344	-0.020081	-0.013565	-0.001755	0.001465	0.011337	0.02623	0.035889	0.038757	0.045685	0.044907	0.056152	0.061432	0.064407	0.06485	0.074097	0.065689	0.068665	0.068863	0.081833	0.08519	0.079086	0.097656	0.090134
		551	-0.039215	-0.035141	-0.027847	-0.020355	-0.01384	-0.002121	0.001205	0.011169	0.026031	0.035812	0.03862	0.045593	0.044525	0.056168	0.061264	0.064178	0.064713	0.074051	0.06543	0.068451	0.068558	0.081253	0.084869	0.07869	0.097458	0.089859
		552	-0.039795	-0.035751	-0.028259	-0.020813	-0.014206	-0.002502	0.000916	0.010834	0.025833	0.035431	0.038559	0.045364	0.044357	0.055878	0.061172	0.064026	0.064346	0.073761	0.064957	0.068222	0.068237	0.08075	0.08432	0.078278	0.097122	0.08931
		553	-0.040176	-0.036118	-0.028625	-0.021164	-0.014557	-0.002731	0.000534	0.010529	0.025543	0.035492	0.038498	0.045319	0.044449	0.056046	0.061005	0.063995	0.064194	0.073517	0.064774	0.0681	0.068008	0.080444	0.084015	0.077896	0.09668	0.088806
		554	-0.040771	-0.036575	-0.029175	-0.021667	-0.014999	-0.003235	0.000153	0.010452	0.025238	0.035477	0.038391	0.045059	0.044434	0.056076	0.060791	0.063919	0.064072	0.073318	0.064545	0.067825	0.067657	0.080231	0.083679	0.077576	0.096161	0.088501
		555	-0.041138	-0.036942	-0.029541	-0.022186	-0.015427	-0.003601	0	0.010284	0.025146	0.035324	0.038345	0.044891	0.044632	0.055939	0.060699	0.063828	0.063904	0.073257	0.064362	0.067886	0.067245	0.080078	0.083252	0.077301	0.095688	0.088135
		556	-0.041489	-0.03746	-0.029877	-0.022614	-0.015686	-0.003922	-0.000259	0.010025	0.025131	0.035004	0.0383	0.044815	0.04451	0.056	0.060806	0.063843	0.063644	0.073044	0.064148	0.067642	0.067001	0.079788	0.083206	0.077026	0.095413	0.087875
		557	-0.041977	-0.037857	-0.030334	-0.022949	-0.016006	-0.004364	-0.000549	0.009537	0.024887	0.034866	0.038162	0.044876	0.044373	0.055984	0.060623	0.06366	0.063568	0.072876	0.063736	0.067276	0.066833	0.079483	0.082764	0.076447	0.094986	0.087555
		558	-0.042282	-0.038223	-0.030594	-0.023178	-0.016205	-0.004593	-0.000641	0.009659	0.024872	0.034912	0.038147	0.044937	0.044312	0.056076	0.060684	0.063492	0.063675	0.073135	0.063629	0.067139	0.066406	0.079208	0.082611	0.076385	0.09433	0.087189
		559	-0.042694	-0.038651	-0.03093	-0.023544	-0.016571	-0.004761	-0.000732	0.009644	0.024872	0.034943	0.038132	0.045059	0.044357	0.056152	0.060852	0.063583	0.063599	0.072937	0.063705	0.066895	0.06604	0.078873	0.082077	0.076248	0.09407	0.086624
		560	-0.043106	-0.038895	-0.031281	-0.023911	-0.016678	-0.005142	-0.000977	0.009521	0.02504	0.034988	0.038193	0.045166	0.044479	0.056198	0.060944	0.063828	0.063583	0.073135	0.063538	0.066635	0.065933	0.078522	0.08168	0.07579	0.09404	0.086395
		561	-0.043579	-0.039383	-0.031784	-0.024414	-0.017242	-0.005341	-0.001389	0.00946	0.024841	0.034698	0.037994	0.044922	0.044617	0.056015	0.060822	0.063492	0.063553	0.07283	0.063141	0.066269	0.065582	0.078156	0.081223	0.075439	0.093613	0.086029
		562	-0.043884	-0.039825	-0.032089	-0.024643	-0.017639	-0.005447	-0.001526	0.009323	0.024612	0.034561	0.03801	0.0448	0.044601	0.056091	0.060623	0.063309	0.063339	0.072586	0.062973	0.065994	0.065308	0.077789	0.081146	0.075012	0.09314	0.085602
		563	-0.044357	-0.040131	-0.032455	-0.024933	-0.01828	-0.00589	-0.001709	0.009125	0.024353	0.034485	0.037949	0.044861	0.044586	0.055923	0.060684	0.063248	0.063065	0.072357	0.062759	0.065964	0.065033	0.07753	0.080719	0.07457	0.092606	0.085236
		564	-0.044861	-0.040421	-0.032776	-0.025223	-0.018463	-0.006195	-0.00206	0.008896	0.02417	0.034134	0.037704	0.044662	0.044418	0.055801	0.060547	0.062973	0.062836	0.072235	0.062622	0.06572	0.064667	0.077423	0.080307	0.074142	0.092194	0.084961
		565	-0.045486	-0.040863	-0.033279	-0.025818	-0.018738	-0.006577	-0.002502	0.008408	0.023788	0.034012	0.037323	0.044357	0.043991	0.055573	0.06015	0.062683	0.0625	0.071869	0.062317	0.065338	0.064194	0.07695	0.079819	0.073776	0.091919	0.084412
		566	-0.045731	-0.041306	-0.033691	-0.026199	-0.01889	-0.006866	-0.002747	0.008041	0.023438	0.033966	0.037125	0.044144	0.043823	0.055405	0.059662	0.062759	0.06221	0.071533	0.062073	0.064957	0.063858	0.076462	0.079391	0.073425	0.091507	0.084015
		567	-0.046188	-0.041763	-0.034164	-0.026627	-0.019226	-0.007401	-0.003021	0.007599	0.02298	0.033722	0.036926	0.043823	0.043747	0.055038	0.059448	0.062637	0.062073	0.071335	0.061691	0.064453	0.063339	0.076004	0.07901	0.072922	0.090881	0.083633
		568	-0.046448	-0.042038	-0.034409	-0.026886	-0.019562	-0.007813	-0.003311	0.007309	0.022766	0.033279	0.036652	0.043564	0.043457	0.05481	0.059402	0.062103	0.061829	0.070984	0.061264	0.064301	0.062973	0.075851	0.078827	0.072708	0.09053	0.083328
		569	-0.04686	-0.042328	-0.034836	-0.027313	-0.019913	-0.008194	-0.003784	0.007065	0.022476	0.032791	0.03624	0.04335	0.043045	0.054306	0.059158	0.061508	0.06131	0.070755	0.060989	0.06395	0.062881	0.075378	0.078354	0.072495	0.089935	0.082916
		570	-0.047424	-0.042694	-0.035233	-0.02771	-0.020416	-0.008316	-0.00412	0.006836	0.022018	0.032394	0.035904	0.043045	0.042648	0.054108	0.058777	0.061081	0.061111	0.070572	0.060638	0.063721	0.062546	0.07518	0.078217	0.07225	0.089493	0.082489
		571	-0.047745	-0.042969	-0.035507	-0.027939	-0.020752	-0.008667	-0.004486	0.00647	0.021835	0.032211	0.035568	0.042862	0.042343	0.054031	0.058533	0.060928	0.060867	0.070267	0.060196	0.063385	0.062088	0.075027	0.078186	0.072021	0.08931	0.08197
		572	-0.048157	-0.04361	-0.036026	-0.028412	-0.021332	-0.009277	-0.005081	0.005798	0.021179	0.031769	0.035034	0.042252	0.041641	0.053406	0.057846	0.060562	0.060333	0.06987	0.059799	0.062836	0.061691	0.074432	0.077576	0.071671	0.089066	0.081573
		573	-0.048706	-0.044113	-0.036407	-0.0289	-0.021912	-0.009903	-0.005554	0.005157	0.020615	0.031189	0.034454	0.041611	0.041092	0.052704	0.057388	0.06012	0.059784	0.069519	0.059311	0.062393	0.061417	0.074005	0.077042	0.071259	0.088654	0.081223
		574	-0.049088	-0.044449	-0.036728	-0.029327	-0.022171	-0.010361	-0.006042	0.004791	0.02005	0.030579	0.033859	0.041092	0.040787	0.052216	0.056961	0.059647	0.059311	0.069183	0.058762	0.062103	0.061066	0.07373	0.076706	0.070755	0.088058	0.080963
		575	-0.049408	-0.044876	-0.03717	-0.029724	-0.022598	-0.010956	-0.00647	0.004333	0.019577	0.030014	0.033218	0.040497	0.040359	0.051682	0.056427	0.059158	0.05896	0.068726	0.058319	0.061661	0.060699	0.073608	0.076401	0.070328	0.08754	0.08049
		576	-0.04985	-0.045334	-0.037628	-0.030197	-0.023041	-0.011337	-0.007004	0.003723	0.018784	0.029388	0.032715	0.039841	0.039703	0.05101	0.055786	0.058655	0.058472	0.068024	0.057709	0.061127	0.060333	0.07338	0.075806	0.07016	0.087204	0.080032
		577	-0.050339	-0.045609	-0.037994	-0.030548	-0.02356	-0.011826	-0.007568	0.003235	0.018158	0.02887	0.032242	0.039368	0.039063	0.050491	0.055069	0.058289	0.057968	0.06752	0.057465	0.060501	0.059906	0.072968	0.075485	0.069839	0.086685	0.079758
		578	-0.050552	-0.046036	-0.038162	-0.03096	-0.023972	-0.01236	-0.008026	0.002609	0.017975	0.028442	0.031647	0.038681	0.038452	0.049942	0.054398	0.057709	0.057556	0.067169	0.057098	0.060455	0.059723	0.07254	0.075333	0.069504	0.086075	0.079269
		579	-0.050949	-0.046509	-0.038696	-0.031479	-0.024521	-0.012756	-0.00856	0.001999	0.017319	0.02774	0.030716	0.037994	0.037735	0.04921	0.053757	0.057159	0.057129	0.06662	0.056366	0.060181	0.059418	0.072174	0.07489	0.069107	0.085571	0.078766
		580	-0.051422	-0.046799	-0.039047	-0.031799	-0.024918	-0.013107	-0.009018	0.001663	0.016968	0.027191	0.030197	0.037567	0.037277	0.048676	0.053192	0.056625	0.056503	0.066116	0.056061	0.059875	0.05928	0.072006	0.074539	0.068832	0.085159	0.078354
		581	-0.051682	-0.047073	-0.039444	-0.03215	-0.02533	-0.013489	-0.009323	0.001083	0.016434	0.026657	0.029953	0.036804	0.036819	0.04834	0.052902	0.056137	0.056061	0.065674	0.055725	0.059677	0.058884	0.071686	0.074158	0.068497	0.084946	0.078522
		582	-0.052048	-0.047302	-0.039627	-0.032455	-0.025467	-0.013901	-0.009659	0.00061	0.015945	0.026306	0.029343	0.03653	0.036346	0.04805	0.052475	0.055786	0.055634	0.065567	0.055542	0.059357	0.058624	0.071487	0.074036	0.068359	0.084778	0.0784
		583	-0.052429	-0.047562	-0.039948	-0.032822	-0.025696	-0.014267	-0.010193	0.000122	0.015457	0.025909	0.028885	0.036301	0.035904	0.047699	0.052063	0.055405	0.055466	0.065231	0.055023	0.059052	0.058548	0.071075	0.073502	0.068146	0.084244	0.077911
		584	-0.052841	-0.047958	-0.040359	-0.033279	-0.026169	-0.014862	-0.010742	-0.000244	0.014786	0.02533	0.028336	0.035751	0.035294	0.046951	0.051422	0.055099	0.055038	0.064819	0.054398	0.058426	0.058105	0.070465	0.072983	0.067749	0.083755	0.077499
		585	-0.053085	-0.048203	-0.040588	-0.033447	-0.026596	-0.015381	-0.011078	-0.000549	0.014481	0.024765	0.027817	0.035248	0.034973	0.046524	0.051224	0.054703	0.054688	0.064438	0.054031	0.05809	0.057693	0.070404	0.07283	0.067551	0.083603	0.077164
		586	-0.053421	-0.048615	-0.040863	-0.033615	-0.026855	-0.015594	-0.011429	-0.000992	0.013962	0.024277	0.02742	0.03479	0.034485	0.046036	0.050781	0.054077	0.054413	0.064011	0.053833	0.057739	0.057404	0.070297	0.072601	0.067429	0.083374	0.076904
		587	-0.05368	-0.048782	-0.041046	-0.034058	-0.027267	-0.015793	-0.011856	-0.001556	0.013611	0.023865	0.026932	0.034317	0.033936	0.045563	0.050491	0.05365	0.053894	0.063705	0.053497	0.057571	0.057281	0.069901	0.07222	0.066986	0.082977	0.076706
		588	-0.053741	-0.049088	-0.041336	-0.034393	-0.027664	-0.016235	-0.012177	-0.002014	0.013199	0.023392	0.026566	0.033844	0.033585	0.045319	0.050018	0.053345	0.053452	0.063522	0.053329	0.057388	0.057358	0.06929	0.071777	0.066864	0.082718	0.076492
		589	-0.054169	-0.049332	-0.041656	-0.034637	-0.027832	-0.016449	-0.012466	-0.002502	0.01265	0.02298	0.026123	0.033493	0.033234	0.04509	0.049515	0.052948	0.053391	0.063278	0.052948	0.057053	0.057083	0.069458	0.071503	0.066757	0.082458	0.076233
		590	-0.054504	-0.049637	-0.041931	-0.034927	-0.02803	-0.016739	-0.012863	-0.002731	0.012329	0.022644	0.025787	0.033203	0.033005	0.044708	0.04924	0.052826	0.053406	0.062881	0.052673	0.056824	0.056732	0.069397	0.071457	0.066513	0.082047	0.076004
		591	-0.054642	-0.049896	-0.042221	-0.035263	-0.02832	-0.01712	-0.013107	-0.002838	0.012039	0.022308	0.025482	0.032928	0.032593	0.044357	0.048874	0.052521	0.053024	0.062515	0.052368	0.056488	0.05632	0.069092	0.071289	0.066223	0.081879	0.075714
		592	-0.055008	-0.050201	-0.042587	-0.035385	-0.028778	-0.017715	-0.013428	-0.003235	0.011826	0.021973	0.025131	0.032745	0.032349	0.043945	0.048523	0.052109	0.052826	0.062408	0.052139	0.056213	0.056107	0.068726	0.071045	0.065903	0.081482	0.075256
		593	-0.055176	-0.050446	-0.042847	-0.03566	-0.029007	-0.017899	-0.013565	-0.003494	0.011612	0.021667	0.024857	0.03241	0.032196	0.043686	0.04834	0.051865	0.052521	0.062363	0.051895	0.056061	0.055969	0.068497	0.07074	0.065689	0.081299	0.075104
		594	-0.05542	-0.050583	-0.04303	-0.035965	-0.029129	-0.018173	-0.013702	-0.003754	0.011307	0.021408	0.024765	0.032181	0.031845	0.043442	0.048126	0.051712	0.052444	0.062241	0.051697	0.056061	0.055664	0.068512	0.070602	0.065552	0.08107	0.074814
		595	-0.055664	-0.050888	-0.043243	-0.036057	-0.029434	-0.018417	-0.014038	-0.004089	0.010941	0.021255	0.02446	0.031876	0.031479	0.043259	0.047791	0.051407	0.0522	0.061935	0.051453	0.055847	0.055405	0.068085	0.070389	0.065308	0.080933	0.074478
		596	-0.055908	-0.051025	-0.043427	-0.036301	-0.029541	-0.018463	-0.014221	-0.004364	0.010849	0.020935	0.024261	0.031647	0.031265	0.042953	0.047638	0.051315	0.051865	0.061554	0.051285	0.055588	0.055435	0.068024	0.069931	0.065308	0.08078	0.074524
		597	-0.056091	-0.051193	-0.04361	-0.036682	-0.029678	-0.018494	-0.014557	-0.004517	0.010727	0.020493	0.024017	0.031372	0.031128	0.042816	0.047409	0.05098	0.051651	0.061386	0.050934	0.055359	0.055344	0.067856	0.069824	0.065018	0.080307	0.074295
		598	-0.056412	-0.051712	-0.044052	-0.03714	-0.030045	-0.018997	-0.015045	-0.004837	0.010361	0.02005	0.02356	0.03093	0.03067	0.04245	0.047134	0.050598	0.051514	0.060898	0.050552	0.054977	0.054886	0.067368	0.069702	0.064667	0.079865	0.073883
		599	-0.056702	-0.051804	-0.044281	-0.037338	-0.030304	-0.019424	-0.015167	-0.005081	0.009949	0.019836	0.023666	0.030655	0.030365	0.042221	0.046829	0.05043	0.051117	0.060577	0.050369	0.054642	0.054733	0.067123	0.069595	0.064468	0.079712	0.073761
		600	-0.056885	-0.051804	-0.044357	-0.03746	-0.030396	-0.019516	-0.015289	-0.005295	0.00972	0.019852	0.023407	0.030441	0.030228	0.041977	0.046646	0.050308	0.050842	0.060349	0.050125	0.054489	0.054642	0.06691	0.069427	0.064377	0.079697	0.073624
		601	-0.056946	-0.052063	-0.044495	-0.037476	-0.03064	-0.019806	-0.015472	-0.005524	0.00946	0.019547	0.023132	0.030273	0.029907	0.041687	0.0466	0.050034	0.050735	0.060135	0.049881	0.054337	0.054367	0.066818	0.06926	0.064133	0.079468	0.073257
		602	-0.057266	-0.052399	-0.044739	-0.037994	-0.03096	-0.02005	-0.015839	-0.005814	0.009216	0.019119	0.022629	0.02977	0.029404	0.041412	0.046158	0.049713	0.050293	0.059692	0.049545	0.053986	0.053925	0.066681	0.068802	0.063889	0.078979	0.072952
		603	-0.057541	-0.052429	-0.044952	-0.038116	-0.031265	-0.020264	-0.01622	-0.005997	0.009018	0.018738	0.022278	0.029327	0.0289	0.041153	0.045624	0.049408	0.050003	0.059509	0.049545	0.053879	0.053619	0.06636	0.068436	0.063568	0.078659	0.072815
		604	-0.057678	-0.052628	-0.045135	-0.038208	-0.03157	-0.02037	-0.01651	-0.006378	0.008636	0.018478	0.021988	0.029022	0.028641	0.040604	0.045074	0.049179	0.049805	0.05925	0.049347	0.053802	0.053589	0.066223	0.068283	0.063461	0.078476	0.072739
		605	-0.057953	-0.053055	-0.045563	-0.03862	-0.031799	-0.020844	-0.016769	-0.006821	0.008163	0.01825	0.021317	0.028656	0.028122	0.04007	0.044479	0.048737	0.049332	0.058762	0.049072	0.053452	0.053253	0.06601	0.067871	0.063293	0.077866	0.072357
		606	-0.058151	-0.053299	-0.045914	-0.03891	-0.031998	-0.021149	-0.017181	-0.006958	0.007736	0.017899	0.020813	0.028336	0.027756	0.039886	0.044067	0.048309	0.048965	0.058426	0.048767	0.053146	0.052994	0.065781	0.06752	0.063217	0.077499	0.072174
		607	-0.05835	-0.053665	-0.046082	-0.039139	-0.032074	-0.021439	-0.017624	-0.007339	0.007202	0.017517	0.020554	0.027802	0.027344	0.039352	0.043732	0.047638	0.048523	0.058105	0.048187	0.052887	0.05275	0.065338	0.067429	0.06282	0.077377	0.07196
		608	-0.058701	-0.053772	-0.046127	-0.039581	-0.032471	-0.021912	-0.017899	-0.007767	0.00676	0.016861	0.019958	0.027222	0.026962	0.038803	0.04332	0.047119	0.047943	0.05751	0.047592	0.052597	0.052277	0.065201	0.067093	0.062546	0.077133	0.071701
		609	-0.058838	-0.053741	-0.046356	-0.039886	-0.032761	-0.022232	-0.018188	-0.008194	0.006241	0.016251	0.01947	0.02684	0.026443	0.03833	0.042786	0.047012	0.047821	0.057022	0.047195	0.052277	0.052094	0.065155	0.066986	0.062408	0.076797	0.071625
		610	-0.059052	-0.054337	-0.046799	-0.040192	-0.033249	-0.022675	-0.018768	-0.008804	0.005859	0.01564	0.018646	0.026077	0.025696	0.037567	0.041931	0.046478	0.047287	0.056366	0.046616	0.051926	0.051651	0.064987	0.066422	0.062103	0.076324	0.071411
		611	-0.059204	-0.054703	-0.047119	-0.040359	-0.033691	-0.023102	-0.019211	-0.009216	0.005371	0.014938	0.018372	0.025253	0.024841	0.036804	0.041199	0.045975	0.046844	0.05574	0.046127	0.051727	0.051331	0.064682	0.066055	0.062042	0.07608	0.070984
		612	-0.059341	-0.055099	-0.047485	-0.040649	-0.034088	-0.023514	-0.019745	-0.009857	0.0047	0.014206	0.017487	0.024597	0.024094	0.036255	0.040665	0.045303	0.046158	0.055435	0.045853	0.051331	0.051056	0.064255	0.065979	0.061859	0.075775	0.070496
		613	-0.05957	-0.055252	-0.047791	-0.041031	-0.034546	-0.024078	-0.020325	-0.010635	0.004089	0.013474	0.016617	0.023743	0.02327	0.035614	0.039902	0.044281	0.04538	0.054977	0.04538	0.050827	0.050766	0.063919	0.065536	0.061493	0.075806	0.07016
		614	-0.059784	-0.055252	-0.048096	-0.041382	-0.03476	-0.024445	-0.020721	-0.011154	0.003357	0.012741	0.015869	0.023026	0.022491	0.034714	0.039185	0.04361	0.0448	0.054474	0.04483	0.050507	0.050308	0.063629	0.065201	0.061325	0.075974	0.070206
		615	-0.05986	-0.055496	-0.048233	-0.041733	-0.035172	-0.024887	-0.021255	-0.011917	0.002533	0.011963	0.014999	0.022415	0.021729	0.033875	0.03833	0.04306	0.044205	0.053604	0.044281	0.05011	0.049988	0.063416	0.064941	0.061157	0.075531	0.069992
		616	-0.060318	-0.056015	-0.048584	-0.042206	-0.035706	-0.025452	-0.02211	-0.012527	0.00145	0.010986	0.014053	0.021255	0.020615	0.032806	0.037262	0.042282	0.04335	0.052826	0.043625	0.049408	0.049591	0.062927	0.064392	0.060791	0.074646	0.069519
		617	-0.060699	-0.056427	-0.048996	-0.042465	-0.036224	-0.026031	-0.022751	-0.013474	0.000519	0.010056	0.013016	0.019989	0.019638	0.031799	0.036224	0.04155	0.042496	0.0522	0.043106	0.048904	0.049301	0.062592	0.064087	0.060211	0.074158	0.069092
		618	-0.06102	-0.056656	-0.049362	-0.042862	-0.03656	-0.026505	-0.023514	-0.014221	-0.000229	0.009155	0.012085	0.019058	0.018768	0.03096	0.035385	0.040695	0.041672	0.05162	0.042542	0.048813	0.049057	0.062469	0.06395	0.06012	0.074036	0.06897
		619	-0.061295	-0.056976	-0.049805	-0.043198	-0.03714	-0.027176	-0.024139	-0.015213	-0.00119	0.008087	0.011078	0.018036	0.017593	0.029907	0.034256	0.039551	0.040726	0.05069	0.041748	0.04834	0.048645	0.062439	0.063614	0.059891	0.073898	0.068604
		620	-0.061554	-0.057419	-0.050247	-0.043808	-0.037857	-0.027771	-0.024841	-0.016205	-0.002121	0.006943	0.00972	0.016678	0.016342	0.028687	0.032883	0.038544	0.039917	0.04985	0.041077	0.047729	0.048096	0.06189	0.063293	0.059601	0.073395	0.068253
		621	-0.061737	-0.057648	-0.050613	-0.04425	-0.03833	-0.028458	-0.025696	-0.017105	-0.003143	0.005859	0.008408	0.015427	0.014969	0.027222	0.031876	0.037445	0.039017	0.04892	0.040497	0.047348	0.047684	0.061584	0.062897	0.059464	0.073196	0.067886
		622	-0.062012	-0.057861	-0.050919	-0.044632	-0.038635	-0.029037	-0.026321	-0.017883	-0.004242	0.00473	0.007523	0.014557	0.013702	0.026154	0.030914	0.036346	0.038116	0.048218	0.040146	0.047043	0.047379	0.061279	0.062622	0.059387	0.0728	0.067581
		623	-0.06221	-0.058304	-0.05127	-0.044983	-0.0392	-0.029724	-0.027054	-0.018661	-0.005219	0.003647	0.006378	0.013489	0.012436	0.025177	0.029892	0.035431	0.037003	0.047226	0.039398	0.046356	0.046997	0.060944	0.062363	0.059067	0.072525	0.067398
		624	-0.062668	-0.05864	-0.051697	-0.045532	-0.039627	-0.030441	-0.028	-0.019623	-0.006256	0.002319	0.005188	0.012344	0.011337	0.023895	0.028763	0.034439	0.036072	0.046265	0.038544	0.045929	0.046738	0.06044	0.062073	0.058701	0.072128	0.067123
		625	-0.063004	-0.059097	-0.052185	-0.046036	-0.040146	-0.031235	-0.028809	-0.020508	-0.007462	0.000977	0.003891	0.011032	0.010254	0.022781	0.027496	0.033264	0.035049	0.045441	0.037842	0.045532	0.046219	0.060287	0.061523	0.058334	0.071732	0.066971
		626	-0.063263	-0.059372	-0.052521	-0.046387	-0.040665	-0.031845	-0.029678	-0.0215	-0.008545	-0.000137	0.00264	0.009689	0.009109	0.02153	0.026245	0.032089	0.034027	0.044815	0.037048	0.044891	0.045746	0.060028	0.061035	0.058105	0.071671	0.066696
		627	-0.063324	-0.059509	-0.052734	-0.046646	-0.041092	-0.03244	-0.030334	-0.022446	-0.009308	-0.000992	0.001678	0.008484	0.007874	0.020645	0.025162	0.031357	0.033157	0.044052	0.036499	0.044449	0.045364	0.059906	0.060776	0.057999	0.071762	0.066544
		628	-0.063385	-0.059692	-0.053009	-0.047043	-0.041595	-0.032852	-0.031128	-0.023529	-0.010315	-0.002182	0.000488	0.007309	0.006714	0.019608	0.024078	0.03035	0.032288	0.042938	0.036041	0.044159	0.044937	0.059662	0.060501	0.057938	0.071579	0.06636
		629	-0.063538	-0.059982	-0.053299	-0.047501	-0.042236	-0.033539	-0.032013	-0.024368	-0.01152	-0.003296	-0.000839	0.006149	0.005524	0.018311	0.023285	0.029541	0.031464	0.041992	0.035309	0.043503	0.044556	0.059097	0.060318	0.057938	0.071274	0.06604
		630	-0.063858	-0.060516	-0.053848	-0.047989	-0.042923	-0.034348	-0.032944	-0.025375	-0.012787	-0.004425	-0.002136	0.004684	0.004196	0.016708	0.02182	0.028488	0.030411	0.041153	0.034454	0.042786	0.044006	0.058624	0.059631	0.057541	0.070892	0.065445
		631	-0.064255	-0.060852	-0.054199	-0.048325	-0.043442	-0.034866	-0.033707	-0.026276	-0.013718	-0.005524	-0.003159	0.003693	0.003113	0.015518	0.020477	0.027313	0.029602	0.040573	0.034027	0.042419	0.043716	0.058334	0.059586	0.057129	0.070541	0.065094
		632	-0.064423	-0.060928	-0.054504	-0.048737	-0.043823	-0.035538	-0.034454	-0.027145	-0.014694	-0.006485	-0.004089	0.002518	0.001892	0.014832	0.01947	0.026169	0.028931	0.039841	0.033463	0.042236	0.043274	0.058121	0.059448	0.056885	0.070328	0.064804
		633	-0.064545	-0.061081	-0.054825	-0.049026	-0.044296	-0.036118	-0.034988	-0.027939	-0.015549	-0.007385	-0.005112	0.001465	0.000656	0.013901	0.018494	0.025406	0.028122	0.039276	0.033035	0.041931	0.042969	0.057999	0.059174	0.056747	0.070068	0.064743
		634	-0.064743	-0.061371	-0.05513	-0.049469	-0.045059	-0.036652	-0.035706	-0.02887	-0.016525	-0.008438	-0.006149	0.000656	-0.000366	0.01265	0.017487	0.024734	0.027267	0.038437	0.032486	0.041473	0.042557	0.057785	0.058929	0.056686	0.069839	0.064529
		635	-0.065002	-0.061676	-0.055405	-0.049881	-0.045425	-0.036987	-0.036362	-0.029739	-0.017426	-0.009369	-0.007278	-0.000427	-0.001328	0.011505	0.016479	0.023697	0.026382	0.037811	0.031723	0.041107	0.04248	0.057465	0.058563	0.056519	0.069641	0.064148
		636	-0.065094	-0.06189	-0.055511	-0.049957	-0.045425	-0.037521	-0.037064	-0.030518	-0.018356	-0.01033	-0.008286	-0.001465	-0.002228	0.010605	0.015625	0.022827	0.025589	0.036896	0.030945	0.040604	0.042068	0.057159	0.05835	0.056168	0.069351	0.063766
		637	-0.06514	-0.061935	-0.055817	-0.05014	-0.045776	-0.038101	-0.03772	-0.031158	-0.019119	-0.0112	-0.009277	-0.002411	-0.003357	0.009613	0.014725	0.021912	0.024887	0.036316	0.030594	0.040314	0.041779	0.056976	0.058289	0.056046	0.069138	0.063614
		638	-0.065521	-0.062439	-0.056274	-0.050568	-0.04631	-0.038834	-0.038483	-0.032242	-0.019989	-0.012344	-0.0103	-0.003448	-0.004364	0.008545	0.01358	0.020996	0.023865	0.035645	0.030258	0.03978	0.041321	0.056595	0.057663	0.055832	0.068832	0.063446
		639	-0.065826	-0.06279	-0.056549	-0.051117	-0.046875	-0.038986	-0.039047	-0.032822	-0.021072	-0.013443	-0.011246	-0.004486	-0.005386	0.007477	0.01265	0.020172	0.023056	0.034668	0.029663	0.039505	0.040863	0.056229	0.05722	0.055313	0.068436	0.063446
		640	-0.066132	-0.063141	-0.056793	-0.051529	-0.047516	-0.039856	-0.039764	-0.033508	-0.02211	-0.014435	-0.012283	-0.0056	-0.00647	0.006531	0.011719	0.019394	0.022293	0.033768	0.028839	0.039154	0.04039	0.055847	0.056671	0.054932	0.068085	0.062958
		641	-0.06636	-0.063324	-0.057053	-0.051819	-0.047775	-0.040237	-0.040237	-0.034195	-0.022797	-0.015198	-0.013077	-0.006363	-0.007248	0.005844	0.010941	0.018723	0.021637	0.033295	0.028595	0.038681	0.039978	0.055618	0.056396	0.054657	0.067749	0.0625
		642	-0.066559	-0.0634	-0.057312	-0.052124	-0.048004	-0.040436	-0.040741	-0.034607	-0.0233	-0.01593	-0.013794	-0.006989	-0.007935	0.005081	0.010208	0.017929	0.021027	0.033173	0.028397	0.038391	0.039993	0.055481	0.056458	0.054626	0.067505	0.062302
		643	-0.066925	-0.063766	-0.057816	-0.052673	-0.048584	-0.041229	-0.041595	-0.035446	-0.024231	-0.016785	-0.014954	-0.008041	-0.009064	0.003983	0.009216	0.016937	0.020126	0.032303	0.027634	0.03775	0.039612	0.054916	0.055969	0.054367	0.067032	0.061737
		644	-0.067139	-0.064072	-0.058151	-0.052841	-0.049011	-0.041733	-0.042282	-0.036087	-0.024796	-0.017487	-0.015747	-0.00882	-0.009857	0.003265	0.008392	0.016617	0.01947	0.031601	0.026932	0.037415	0.039413	0.054688	0.055588	0.054306	0.066925	0.061264
		645	-0.067352	-0.064255	-0.058456	-0.052994	-0.049347	-0.041992	-0.042648	-0.036636	-0.025269	-0.018143	-0.016235	-0.00946	-0.010498	0.002853	0.007782	0.016098	0.019043	0.031265	0.026566	0.037231	0.039169	0.054428	0.055344	0.054214	0.066833	0.061096
		646	-0.067642	-0.064484	-0.058655	-0.053268	-0.049698	-0.042267	-0.043091	-0.037155	-0.025787	-0.018753	-0.016846	-0.010162	-0.011169	0.002289	0.007294	0.015579	0.018539	0.030914	0.026367	0.037048	0.038956	0.054153	0.05513	0.054092	0.066696	0.061035
		647	-0.067795	-0.064697	-0.058823	-0.053452	-0.049942	-0.042664	-0.043365	-0.037598	-0.026062	-0.019165	-0.017319	-0.010544	-0.011734	0.001678	0.00679	0.01532	0.018143	0.030838	0.025925	0.036896	0.038757	0.054047	0.055054	0.054108	0.066772	0.060989
		648	-0.067963	-0.065109	-0.059189	-0.05365	-0.050308	-0.043076	-0.043777	-0.038086	-0.02684	-0.01976	-0.017914	-0.010986	-0.012283	0.001114	0.006073	0.014648	0.017639	0.030426	0.025543	0.036697	0.038483	0.053818	0.054779	0.05394	0.066605	0.060669
		649	-0.068253	-0.065323	-0.059326	-0.053879	-0.05069	-0.043457	-0.04425	-0.038681	-0.027359	-0.020111	-0.018646	-0.011566	-0.012741	0.000671	0.005798	0.014191	0.01709	0.029892	0.025284	0.036407	0.037964	0.05365	0.054581	0.053833	0.066498	0.060623
		650	-0.068405	-0.065491	-0.059616	-0.054214	-0.051071	-0.043594	-0.044693	-0.039139	-0.027847	-0.020844	-0.01915	-0.012222	-0.013199	0.000122	0.005295	0.013748	0.01651	0.02948	0.024857	0.036148	0.037781	0.053528	0.054337	0.05365	0.066223	0.06044
		651	-0.068497	-0.06572	-0.059982	-0.054352	-0.0513	-0.044067	-0.044998	-0.039551	-0.028183	-0.021484	-0.019669	-0.012802	-0.013809	-0.00032	0.004791	0.013031	0.016068	0.029221	0.024628	0.035767	0.037735	0.053223	0.054245	0.053329	0.066055	0.06041
		652	-0.068619	-0.065857	-0.059891	-0.054596	-0.051193	-0.044495	-0.045273	-0.039856	-0.028534	-0.021851	-0.020081	-0.013077	-0.014313	-0.000565	0.004456	0.012863	0.015961	0.029053	0.024658	0.035751	0.037537	0.053085	0.053955	0.053467	0.065994	0.060242
		653	-0.068787	-0.066055	-0.059998	-0.054932	-0.051285	-0.044693	-0.045593	-0.040024	-0.028931	-0.022141	-0.020462	-0.013321	-0.014694	-0.000916	0.004059	0.012589	0.015442	0.028702	0.024353	0.035767	0.037399	0.053146	0.053925	0.053452	0.065872	0.060059
		654	-0.068771	-0.065979	-0.060135	-0.055084	-0.051498	-0.044708	-0.04567	-0.040344	-0.029205	-0.022476	-0.020737	-0.013763	-0.014969	-0.001099	0.003693	0.012405	0.015167	0.028473	0.024033	0.03566	0.037476	0.052963	0.054092	0.053314	0.065796	0.059921
		655	-0.06897	-0.066223	-0.060211	-0.055099	-0.051819	-0.044876	-0.045975	-0.040665	-0.029434	-0.02301	-0.020935	-0.014206	-0.015335	-0.001587	0.00325	0.012146	0.014694	0.028214	0.023636	0.035339	0.037125	0.053055	0.053909	0.053085	0.065552	0.059555
		656	-0.069092	-0.066315	-0.060425	-0.055206	-0.051941	-0.045059	-0.046204	-0.040833	-0.029785	-0.023193	-0.021347	-0.014374	-0.015564	-0.001953	0.003174	0.011887	0.014404	0.028168	0.023544	0.035156	0.037033	0.052887	0.053711	0.052902	0.065506	0.059357
		657	-0.069	-0.066132	-0.060455	-0.055511	-0.052032	-0.045334	-0.046402	-0.041016	-0.030136	-0.023376	-0.02179	-0.014618	-0.015915	-0.002182	0.002808	0.011581	0.014343	0.02803	0.023422	0.035004	0.037064	0.052689	0.053421	0.052948	0.065475	0.059189
		658	-0.069229	-0.06636	-0.060822	-0.055817	-0.052536	-0.045685	-0.046921	-0.04158	-0.030487	-0.023819	-0.022171	-0.015167	-0.016571	-0.002716	0.002136	0.01123	0.013641	0.027481	0.023026	0.034744	0.036621	0.052261	0.052994	0.052872	0.065094	0.059006
		659	-0.069382	-0.066757	-0.061005	-0.055984	-0.052719	-0.045837	-0.047363	-0.041824	-0.031021	-0.024078	-0.022858	-0.01561	-0.016815	-0.003143	0.001755	0.010834	0.01355	0.0271	0.022522	0.034637	0.036316	0.052032	0.052826	0.05246	0.06488	0.05864
		660	-0.069489	-0.066818	-0.061157	-0.055969	-0.052841	-0.045975	-0.047409	-0.042038	-0.03093	-0.024338	-0.022827	-0.015915	-0.017212	-0.003265	0.00148	0.01062	0.013199	0.026962	0.022171	0.034546	0.03624	0.052124	0.052765	0.052567	0.064819	0.058502
		661	-0.06958	-0.066925	-0.061325	-0.056091	-0.052933	-0.046051	-0.047363	-0.041992	-0.031326	-0.024582	-0.022995	-0.016052	-0.017319	-0.003433	0.001419	0.010544	0.012848	0.026962	0.022018	0.034485	0.036209	0.052002	0.052719	0.052597	0.064651	0.05867
		662	-0.069824	-0.067062	-0.061508	-0.056244	-0.053146	-0.046356	-0.047577	-0.042252	-0.031647	-0.024979	-0.023361	-0.016281	-0.017441	-0.003799	0.001129	0.010239	0.012451	0.026611	0.021866	0.034363	0.036072	0.051666	0.05246	0.052505	0.064636	0.058258
		663	-0.069824	-0.067276	-0.061432	-0.056351	-0.053253	-0.04657	-0.04776	-0.042404	-0.031769	-0.025177	-0.023453	-0.016541	-0.017776	-0.004044	0.000854	0.009842	0.012131	0.026352	0.021866	0.034286	0.035995	0.051682	0.052551	0.052261	0.064575	0.058075
		664	-0.069931	-0.067368	-0.061447	-0.056519	-0.053375	-0.046631	-0.047821	-0.042587	-0.031937	-0.025391	-0.02356	-0.016586	-0.017883	-0.003876	0.00061	0.009689	0.012054	0.026398	0.021774	0.034149	0.035873	0.05162	0.052414	0.0522	0.064713	0.057831
		665	-0.069962	-0.067398	-0.061554	-0.056549	-0.053558	-0.046753	-0.04805	-0.042892	-0.032211	-0.025558	-0.023941	-0.016754	-0.018158	-0.00415	0.000412	0.009537	0.011765	0.026108	0.021698	0.033997	0.035645	0.05162	0.052231	0.052094	0.064514	0.057755
		666	-0.069962	-0.067383	-0.061569	-0.056519	-0.053619	-0.046783	-0.048111	-0.043015	-0.032242	-0.025574	-0.024063	-0.016846	-0.018234	-0.004333	0.000626	0.009384	0.011642	0.025909	0.021423	0.033875	0.035675	0.051544	0.052124	0.051956	0.064407	0.057663
		667	-0.070328	-0.067642	-0.061935	-0.056778	-0.053879	-0.046967	-0.048416	-0.043365	-0.032578	-0.025833	-0.024338	-0.017166	-0.018616	-0.004654	0.000473	0.009293	0.011337	0.025528	0.020966	0.033539	0.03537	0.05127	0.051758	0.051636	0.064224	0.057373
		668	-0.070526	-0.067841	-0.062119	-0.056839	-0.054031	-0.047089	-0.048721	-0.043533	-0.032898	-0.026077	-0.024536	-0.017426	-0.01889	-0.004837	0	0.009293	0.011185	0.02562	0.020706	0.033203	0.035172	0.050812	0.051544	0.051392	0.063919	0.057266
		669	-0.070557	-0.067917	-0.062103	-0.057007	-0.054077	-0.047134	-0.04866	-0.043594	-0.032959	-0.026321	-0.024689	-0.017517	-0.019165	-0.004959	-0.000214	0.008972	0.010864	0.025635	0.020615	0.033081	0.035202	0.050888	0.05159	0.051285	0.063904	0.057358
		670	-0.070389	-0.067871	-0.062088	-0.057068	-0.054153	-0.04718	-0.048599	-0.043564	-0.032837	-0.026398	-0.024765	-0.017487	-0.019333	-0.004974	-0.000412	0.008743	0.010727	0.025818	0.02063	0.033203	0.035355	0.050919	0.051651	0.051376	0.063873	0.057327
		671	-0.070511	-0.067886	-0.062103	-0.057083	-0.054337	-0.047272	-0.048935	-0.043762	-0.033112	-0.026489	-0.024826	-0.017883	-0.01944	-0.005096	-0.000702	0.008667	0.010529	0.025574	0.020569	0.032974	0.035202	0.050781	0.051697	0.051041	0.06366	0.057083
		672	-0.070694	-0.068069	-0.062271	-0.057098	-0.054428	-0.047455	-0.049133	-0.043945	-0.033203	-0.02655	-0.025024	-0.018051	-0.01947	-0.005264	-0.000916	0.008453	0.0103	0.02533	0.020401	0.032883	0.035019	0.050659	0.051468	0.050766	0.063538	0.056885
		673	-0.070877	-0.068344	-0.062561	-0.057465	-0.054459	-0.047623	-0.049271	-0.044006	-0.033508	-0.026825	-0.025101	-0.018295	-0.019562	-0.005585	-0.001083	0.00824	0.009872	0.025131	0.02002	0.032684	0.03476	0.050415	0.051331	0.050461	0.063293	0.056625
		674	-0.071106	-0.068344	-0.062775	-0.057724	-0.054565	-0.047699	-0.049515	-0.044083	-0.033676	-0.026962	-0.025314	-0.018463	-0.019836	-0.005936	-0.001251	0.008011	0.009476	0.024933	0.01976	0.03241	0.034637	0.050415	0.050964	0.050858	0.063354	0.056488
		675	-0.071152	-0.06842	-0.062836	-0.057877	-0.054764	-0.047867	-0.049515	-0.044312	-0.034012	-0.027161	-0.025665	-0.018799	-0.020065	-0.006165	-0.001328	0.007889	0.009323	0.024857	0.019745	0.03215	0.034607	0.050232	0.050552	0.050766	0.063217	0.056366
		676	-0.071121	-0.06839	-0.062897	-0.057846	-0.05484	-0.047958	-0.049454	-0.044601	-0.034149	-0.027344	-0.025909	-0.018738	-0.020218	-0.006256	-0.00145	0.007645	0.009354	0.024658	0.019547	0.031906	0.034317	0.050049	0.050278	0.050461	0.06311	0.056305
		677	-0.071243	-0.068756	-0.063187	-0.058121	-0.05513	-0.048218	-0.049713	-0.044952	-0.034332	-0.027542	-0.026077	-0.018951	-0.020493	-0.006577	-0.001755	0.007462	0.008926	0.024277	0.019302	0.03183	0.033936	0.049652	0.050369	0.050125	0.062943	0.056168
		678	-0.071381	-0.068954	-0.063019	-0.058105	-0.055237	-0.04837	-0.049789	-0.045059	-0.034286	-0.027649	-0.026276	-0.019135	-0.020447	-0.0065	-0.001862	0.007416	0.008865	0.024231	0.019302	0.032028	0.033615	0.049591	0.050446	0.049896	0.062866	0.056122
		679	-0.071365	-0.069	-0.063004	-0.05809	-0.055191	-0.048508	-0.049988	-0.044937	-0.034302	-0.027756	-0.026413	-0.019241	-0.020447	-0.006729	-0.002121	0.007385	0.008865	0.024429	0.01915	0.031738	0.03389	0.04953	0.050262	0.049713	0.062576	0.056183
		680	-0.071411	-0.069	-0.063095	-0.058228	-0.055267	-0.04866	-0.050049	-0.045059	-0.034607	-0.027832	-0.026459	-0.019455	-0.020828	-0.006897	-0.002228	0.007294	0.008667	0.024216	0.018906	0.031403	0.033981	0.049377	0.049896	0.0495	0.062393	0.055939
		681	-0.071472	-0.069153	-0.063416	-0.058212	-0.055527	-0.048981	-0.050247	-0.045319	-0.034775	-0.027954	-0.026474	-0.019699	-0.021225	-0.007172	-0.002365	0.006927	0.008514	0.023926	0.018509	0.031174	0.033981	0.049088	0.049576	0.049164	0.062103	0.055634
		682	-0.071518	-0.069138	-0.063477	-0.058365	-0.055618	-0.048996	-0.050339	-0.045364	-0.034943	-0.028107	-0.026642	-0.019867	-0.021149	-0.007233	-0.002487	0.006653	0.008347	0.023941	0.018265	0.031189	0.03389	0.049057	0.049667	0.04921	0.061966	0.055511
		683	-0.071701	-0.069244	-0.063507	-0.058548	-0.055725	-0.048996	-0.050491	-0.045425	-0.034973	-0.028305	-0.02681	-0.019958	-0.021347	-0.007141	-0.002594	0.006454	0.007904	0.023834	0.018082	0.031204	0.033478	0.048981	0.0495	0.049149	0.061905	0.055328
		684	-0.071716	-0.069427	-0.063736	-0.05864	-0.055786	-0.048996	-0.050751	-0.045609	-0.035034	-0.028503	-0.026978	-0.020065	-0.021622	-0.007416	-0.002792	0.006439	0.007828	0.023865	0.018021	0.030884	0.03331	0.048798	0.049393	0.04895	0.061951	0.055099
		685	-0.071899	-0.069489	-0.063797	-0.058853	-0.055969	-0.049103	-0.050827	-0.045746	-0.035233	-0.028763	-0.027191	-0.02034	-0.02182	-0.007721	-0.003006	0.006271	0.007843	0.023712	0.018173	0.030716	0.033127	0.048477	0.04921	0.048645	0.061676	0.055008
		686	-0.07196	-0.069519	-0.063873	-0.058838	-0.056122	-0.049149	-0.050858	-0.045761	-0.035278	-0.028778	-0.027145	-0.020325	-0.021927	-0.007584	-0.003098	0.006119	0.00769	0.023666	0.018234	0.030746	0.033188	0.048508	0.049026	0.048462	0.06163	0.054977
		687	-0.072083	-0.069748	-0.064026	-0.058838	-0.056351	-0.049271	-0.050964	-0.045853	-0.035324	-0.029068	-0.027359	-0.020355	-0.022064	-0.007874	-0.003326	0.00618	0.007568	0.023483	0.017807	0.030533	0.03299	0.048721	0.048828	0.048294	0.061722	0.05481
		688	-0.072159	-0.069824	-0.064178	-0.059067	-0.056549	-0.049438	-0.051117	-0.046082	-0.035507	-0.028992	-0.027512	-0.020447	-0.022263	-0.00795	-0.00351	0.005966	0.007187	0.023148	0.017609	0.030136	0.032806	0.048538	0.048737	0.048096	0.0616	0.054779
		689	-0.07225	-0.069839	-0.064133	-0.059204	-0.05632	-0.049591	-0.051163	-0.046341	-0.035629	-0.028976	-0.027649	-0.020676	-0.022308	-0.008087	-0.003616	0.005829	0.006866	0.022964	0.017593	0.029999	0.032608	0.048538	0.048523	0.048096	0.061478	0.054642
		690	-0.072266	-0.069824	-0.064133	-0.059158	-0.05632	-0.049545	-0.051224	-0.046402	-0.035583	-0.029083	-0.027634	-0.020782	-0.022263	-0.008163	-0.003662	0.005753	0.007126	0.022919	0.017487	0.029984	0.032608	0.048431	0.048447	0.048218	0.061356	0.054718
		691	-0.072388	-0.069855	-0.064224	-0.059402	-0.056458	-0.049728	-0.051437	-0.046356	-0.03569	-0.029404	-0.027771	-0.020828	-0.022522	-0.00827	-0.003769	0.005524	0.007126	0.022842	0.017181	0.029739	0.032425	0.048096	0.048615	0.048019	0.061157	0.054504
		692	-0.07251	-0.069901	-0.064438	-0.059525	-0.056763	-0.049774	-0.051529	-0.046356	-0.035934	-0.029449	-0.027908	-0.020889	-0.022705	-0.008453	-0.003815	0.00528	0.006897	0.022827	0.016953	0.029678	0.032486	0.047882	0.04863	0.047913	0.060928	0.054276
		693	-0.072525	-0.070023	-0.064499	-0.059555	-0.0569	-0.049835	-0.051712	-0.046387	-0.035995	-0.029388	-0.028046	-0.02095	-0.02269	-0.008514	-0.003922	0.005173	0.006561	0.022797	0.0168	0.029449	0.032135	0.047729	0.048477	0.047867	0.060593	0.054276
		694	-0.072571	-0.070267	-0.064728	-0.059784	-0.057053	-0.050079	-0.051834	-0.046677	-0.036209	-0.029617	-0.028275	-0.021378	-0.022812	-0.008682	-0.003967	0.005051	0.006409	0.022537	0.016708	0.029114	0.03183	0.047546	0.048157	0.047638	0.060547	0.054047
		695	-0.072678	-0.070236	-0.064636	-0.059692	-0.057022	-0.050079	-0.051651	-0.046783	-0.036133	-0.029739	-0.028259	-0.021393	-0.022812	-0.008774	-0.003967	0.005081	0.0065	0.022568	0.016632	0.028976	0.031784	0.047531	0.048004	0.047363	0.060501	0.054047
		696	-0.072769	-0.07045	-0.064728	-0.059753	-0.057022	-0.050201	-0.051682	-0.047012	-0.036163	-0.029922	-0.028503	-0.021378	-0.023026	-0.008957	-0.004089	0.005051	0.006332	0.022598	0.016815	0.028824	0.031906	0.047165	0.047882	0.047134	0.060516	0.053909
		697	-0.072891	-0.070557	-0.064758	-0.059921	-0.057175	-0.050385	-0.051773	-0.047043	-0.036499	-0.030045	-0.028763	-0.021545	-0.023407	-0.009003	-0.004318	0.004837	0.006149	0.022385	0.016525	0.028732	0.031921	0.047195	0.047775	0.047028	0.060394	0.053955
		698	-0.073044	-0.070679	-0.06514	-0.060028	-0.057449	-0.050522	-0.052017	-0.046982	-0.036667	-0.030182	-0.028931	-0.02179	-0.023453	-0.009354	-0.004578	0.004532	0.005966	0.022263	0.016174	0.028549	0.031815	0.047195	0.047485	0.046982	0.060211	0.053772
		699	-0.073151	-0.070633	-0.065063	-0.060074	-0.057449	-0.050369	-0.052155	-0.047134	-0.036713	-0.030365	-0.029114	-0.022064	-0.023544	-0.009445	-0.004501	0.004562	0.005707	0.022141	0.016037	0.028351	0.031677	0.047058	0.047333	0.046829	0.060074	0.053528
		700	-0.073135	-0.070633	-0.064911	-0.060043	-0.057465	-0.050354	-0.052261	-0.047318	-0.036896	-0.030487	-0.029144	-0.022278	-0.023636	-0.009491	-0.004501	0.004471	0.005585	0.022217	0.015884	0.028351	0.031372	0.04686	0.047195	0.046539	0.059998	0.053528
		701	-0.073318	-0.070862	-0.065125	-0.06015	-0.057632	-0.050598	-0.052368	-0.04744	-0.03714	-0.030441	-0.029022	-0.022202	-0.02388	-0.009445	-0.00473	0.004257	0.005692	0.022079	0.015854	0.02832	0.031326	0.046738	0.04715	0.046249	0.059784	0.053253
		702	-0.073364	-0.070969	-0.065277	-0.060303	-0.05777	-0.050781	-0.052338	-0.047363	-0.037033	-0.030594	-0.028915	-0.022247	-0.023773	-0.009705	-0.004822	0.004257	0.005661	0.022034	0.015686	0.028214	0.031097	0.046646	0.046997	0.046371	0.059494	0.053085
		703	-0.073563	-0.071045	-0.065475	-0.060394	-0.057846	-0.050919	-0.052551	-0.047516	-0.037201	-0.030777	-0.029175	-0.0224	-0.024017	-0.009933	-0.005066	0.00412	0.005539	0.021866	0.015457	0.027985	0.030838	0.046448	0.046692	0.046112	0.05925	0.05278
		704	-0.073532	-0.071106	-0.065384	-0.060287	-0.057831	-0.050888	-0.052643	-0.047455	-0.037354	-0.030731	-0.029236	-0.022476	-0.02417	-0.01004	-0.005127	0.004044	0.005325	0.021957	0.015411	0.027802	0.030807	0.046432	0.046661	0.046173	0.059219	0.052673
		705	-0.073547	-0.071091	-0.065506	-0.060364	-0.057953	-0.051041	-0.052719	-0.047607	-0.037445	-0.030777	-0.029388	-0.022751	-0.024231	-0.010315	-0.005249	0.00383	0.005112	0.022003	0.015533	0.027695	0.03067	0.04628	0.046631	0.045914	0.059143	0.052795
		706	-0.073563	-0.071091	-0.065536	-0.060455	-0.058029	-0.051208	-0.052963	-0.047623	-0.037628	-0.03093	-0.029648	-0.022812	-0.024399	-0.010208	-0.005341	0.003677	0.005112	0.021774	0.015213	0.027649	0.030502	0.046341	0.0466	0.045807	0.059174	0.052628
		707	-0.073624	-0.071152	-0.065628	-0.060501	-0.058044	-0.051025	-0.05304	-0.047791	-0.037506	-0.031006	-0.029709	-0.022919	-0.024475	-0.010056	-0.005325	0.003845	0.005096	0.021774	0.015198	0.027603	0.030807	0.046539	0.046646	0.045807	0.059204	0.052689
		708	-0.074066	-0.071548	-0.065903	-0.060883	-0.058304	-0.0513	-0.053238	-0.048019	-0.037857	-0.031326	-0.030121	-0.023087	-0.024612	-0.010254	-0.005798	0.003586	0.004837	0.021423	0.014954	0.027222	0.030563	0.046249	0.046265	0.045395	0.058884	0.052338
		709	-0.074173	-0.071594	-0.065933	-0.060852	-0.05835	-0.051483	-0.053207	-0.048141	-0.037872	-0.031418	-0.030029	-0.023026	-0.024658	-0.010696	-0.006073	0.003403	0.004837	0.021317	0.014786	0.027023	0.030273	0.046097	0.045975	0.045197	0.058731	0.052246
		710	-0.074081	-0.071625	-0.065857	-0.06076	-0.058456	-0.051529	-0.053253	-0.048203	-0.037857	-0.031418	-0.030136	-0.023071	-0.024689	-0.010818	-0.00592	0.003204	0.004822	0.021332	0.014664	0.027008	0.030167	0.045914	0.046021	0.045044	0.058624	0.052185
		711	-0.074265	-0.071823	-0.066162	-0.061035	-0.058609	-0.051727	-0.053482	-0.048416	-0.038101	-0.031647	-0.03038	-0.0233	-0.024994	-0.010651	-0.005692	0.002975	0.004669	0.021118	0.014572	0.026917	0.029953	0.045868	0.045929	0.044739	0.058441	0.052048
		712	-0.074387	-0.071915	-0.066162	-0.061142	-0.058701	-0.051712	-0.053604	-0.048447	-0.038284	-0.031754	-0.030411	-0.023453	-0.025146	-0.010925	-0.005722	0.003006	0.004486	0.021362	0.014496	0.026962	0.029877	0.045685	0.045853	0.044785	0.058517	0.052246
		713	-0.074478	-0.072098	-0.066284	-0.061325	-0.058807	-0.05191	-0.053864	-0.04863	-0.038391	-0.031906	-0.030502	-0.023636	-0.025177	-0.011261	-0.005981	0.002853	0.004318	0.021194	0.014374	0.026764	0.029724	0.045563	0.045547	0.044769	0.058258	0.051926
		714	-0.074432	-0.072052	-0.066345	-0.061401	-0.058945	-0.051956	-0.053772	-0.048676	-0.038315	-0.032028	-0.030533	-0.023666	-0.025299	-0.011063	-0.006042	0.002808	0.004349	0.021164	0.014297	0.026657	0.029694	0.045776	0.045624	0.044739	0.058197	0.051788
		715	-0.074463	-0.072021	-0.066437	-0.061356	-0.059052	-0.052048	-0.053757	-0.048813	-0.038406	-0.031998	-0.030548	-0.023788	-0.025345	-0.011154	-0.006454	0.00296	0.004211	0.021057	0.014359	0.026505	0.029617	0.04567	0.045685	0.044571	0.058228	0.051804
		716	-0.074432	-0.072006	-0.066483	-0.061432	-0.059082	-0.052109	-0.053787	-0.04895	-0.038467	-0.031891	-0.030777	-0.023773	-0.025421	-0.0112	-0.006317	0.002792	0.00444	0.020874	0.014481	0.026413	0.029602	0.045395	0.04567	0.044373	0.05838	0.051697
		717	-0.074631	-0.072144	-0.066589	-0.061401	-0.059174	-0.0522	-0.053864	-0.048981	-0.038574	-0.032043	-0.030914	-0.023865	-0.025452	-0.011353	-0.006241	0.002548	0.00444	0.020874	0.014267	0.026154	0.029785	0.04512	0.04538	0.044067	0.058334	0.051712
		718	-0.074661	-0.072235	-0.066605	-0.061386	-0.059341	-0.052231	-0.054001	-0.049042	-0.038757	-0.032242	-0.031006	-0.023911	-0.025589	-0.01149	-0.006393	0.002548	0.004028	0.020981	0.014145	0.026169	0.02951	0.045105	0.045319	0.044006	0.058044	0.051666
		719	-0.074722	-0.072235	-0.066498	-0.061279	-0.059174	-0.052307	-0.053955	-0.049026	-0.038712	-0.032257	-0.031082	-0.023804	-0.025467	-0.011337	-0.006195	0.002502	0.004135	0.02095	0.01416	0.026245	0.029587	0.045212	0.045395	0.044113	0.057999	0.051682
		720	-0.074875	-0.072449	-0.06665	-0.061508	-0.05928	-0.05249	-0.054062	-0.049072	-0.038712	-0.032303	-0.031158	-0.024048	-0.025558	-0.011398	-0.006287	0.002335	0.004074	0.020721	0.013916	0.026123	0.029388	0.045074	0.04538	0.044037	0.057953	0.05162
		721	-0.075073	-0.072556	-0.066864	-0.061783	-0.059555	-0.052704	-0.054153	-0.049393	-0.039078	-0.032684	-0.031387	-0.024445	-0.02594	-0.011581	-0.0065	0.002304	0.003799	0.020432	0.013519	0.025848	0.02916	0.045166	0.045059	0.043961	0.057602	0.051224
		722	-0.075119	-0.07254	-0.066925	-0.061844	-0.059601	-0.052719	-0.054352	-0.049545	-0.039368	-0.032852	-0.031387	-0.024582	-0.026031	-0.011765	-0.006592	0.002136	0.003738	0.020401	0.013412	0.025818	0.029083	0.045212	0.045135	0.043747	0.057434	0.051208
		723	-0.075027	-0.072525	-0.066788	-0.06163	-0.059677	-0.052872	-0.054474	-0.04953	-0.039246	-0.0327	-0.03125	-0.024521	-0.025986	-0.011826	-0.006561	0.002151	0.00412	0.020447	0.013596	0.025757	0.029053	0.045059	0.04538	0.043762	0.057526	0.051224
		724	-0.074997	-0.072617	-0.066849	-0.0616	-0.059769	-0.052856	-0.054474	-0.049484	-0.039185	-0.032654	-0.031281	-0.02446	-0.026001	-0.011887	-0.006668	0.001999	0.004028	0.020309	0.013641	0.025665	0.028992	0.044922	0.045212	0.043549	0.05748	0.051071
		725	-0.074921	-0.072632	-0.066925	-0.061829	-0.059723	-0.052872	-0.054413	-0.0495	-0.039139	-0.032776	-0.031372	-0.024429	-0.026123	-0.012039	-0.006836	0.001953	0.003845	0.020187	0.013657	0.025589	0.028946	0.04483	0.04509	0.043457	0.057449	0.051132
		726	-0.074966	-0.072784	-0.066956	-0.061768	-0.059814	-0.053009	-0.054443	-0.049637	-0.039261	-0.03299	-0.031555	-0.02449	-0.026108	-0.012131	-0.006912	0.001862	0.003632	0.02034	0.01355	0.025452	0.028809	0.044815	0.044785	0.043579	0.057312	0.050949
		727	-0.075104	-0.072723	-0.066971	-0.061783	-0.05983	-0.053101	-0.054443	-0.049698	-0.039413	-0.03299	-0.03157	-0.024628	-0.025986	-0.012054	-0.006714	0.001816	0.003647	0.020325	0.013489	0.025574	0.028793	0.044952	0.044693	0.043549	0.057205	0.051041
		728	-0.075211	-0.072845	-0.066925	-0.061905	-0.059875	-0.053284	-0.054504	-0.049683	-0.039459	-0.033005	-0.031616	-0.024643	-0.026062	-0.012207	-0.006714	0.001755	0.003632	0.020142	0.013443	0.025635	0.028702	0.044907	0.044724	0.043228	0.057159	0.051117
		729	-0.075211	-0.072784	-0.066925	-0.061829	-0.059769	-0.053177	-0.05455	-0.049637	-0.039551	-0.033051	-0.031662	-0.02446	-0.026215	-0.012161	-0.00676	0.001923	0.003769	0.020187	0.013428	0.025681	0.028732	0.044922	0.044861	0.043243	0.057159	0.051208
		730	-0.075333	-0.072922	-0.067078	-0.06192	-0.059814	-0.05307	-0.054581	-0.049881	-0.039658	-0.03299	-0.031815	-0.024597	-0.026199	-0.012268	-0.006851	0.00177	0.003815	0.02005	0.013367	0.025635	0.028717	0.044769	0.045074	0.043243	0.057037	0.051376
		731	-0.075211	-0.072723	-0.066925	-0.061905	-0.059753	-0.05307	-0.05455	-0.04982	-0.039352	-0.0327	-0.031906	-0.024597	-0.026245	-0.012177	-0.00679	0.00174	0.003967	0.020035	0.013519	0.025726	0.028748	0.044846	0.044922	0.043381	0.056946	0.051468
		732	-0.075272	-0.072662	-0.066986	-0.062012	-0.059891	-0.053238	-0.054504	-0.049896	-0.039429	-0.032761	-0.031845	-0.024796	-0.02626	-0.012131	-0.006943	0.001663	0.003967	0.019897	0.013489	0.025604	0.028519	0.04483	0.044724	0.043228	0.056915	0.051163
		733	-0.07515	-0.072678	-0.066772	-0.061844	-0.059906	-0.053207	-0.054428	-0.049911	-0.03952	-0.032822	-0.031998	-0.024841	-0.02626	-0.012329	-0.006897	0.001755	0.003876	0.019836	0.013382	0.025406	0.028336	0.0448	0.0448	0.043045	0.056763	0.051331
		734	-0.075241	-0.072784	-0.066849	-0.061905	-0.060074	-0.053284	-0.05455	-0.049988	-0.039566	-0.033066	-0.03215	-0.024872	-0.026443	-0.012589	-0.006882	0.00174	0.003845	0.019791	0.013275	0.025253	0.028397	0.044998	0.0448	0.042862	0.056854	0.051376
		735	-0.075333	-0.07283	-0.066879	-0.061981	-0.06015	-0.053329	-0.054672	-0.05011	-0.03952	-0.033249	-0.032318	-0.024963	-0.026443	-0.012543	-0.006943	0.00177	0.003845	0.019775	0.01329	0.02536	0.028564	0.045151	0.044617	0.042877	0.056793	0.051514
		736	-0.07547	-0.072876	-0.066864	-0.06189	-0.06012	-0.053375	-0.054611	-0.050156	-0.039642	-0.033005	-0.032242	-0.024933	-0.026505	-0.012466	-0.006958	0.001663	0.003784	0.019897	0.013168	0.025223	0.02858	0.044739	0.044525	0.042862	0.05661	0.0513
		737	-0.07547	-0.072861	-0.066895	-0.061752	-0.059967	-0.05336	-0.054504	-0.049973	-0.039719	-0.032867	-0.031891	-0.024734	-0.026337	-0.012222	-0.006943	0.001724	0.003799	0.019958	0.01329	0.025253	0.02858	0.044678	0.044479	0.042618	0.056625	0.051254
		738	-0.075592	-0.073029	-0.067123	-0.061874	-0.060196	-0.053543	-0.054718	-0.050018	-0.039795	-0.033218	-0.03215	-0.024918	-0.026535	-0.012344	-0.006943	0.001587	0.003616	0.019638	0.013077	0.025192	0.028412	0.044357	0.044388	0.042572	0.056229	0.051437
		739	-0.075607	-0.073318	-0.06723	-0.06221	-0.060501	-0.053818	-0.054916	-0.050247	-0.040024	-0.033401	-0.032349	-0.02533	-0.026718	-0.012436	-0.00737	0.001297	0.003311	0.019455	0.012817	0.024902	0.028107	0.044083	0.044189	0.042328	0.055984	0.051361
		740	-0.075638	-0.073425	-0.067383	-0.062317	-0.060608	-0.053925	-0.055069	-0.05043	-0.040298	-0.033417	-0.03273	-0.02536	-0.02684	-0.012589	-0.007477	0.001083	0.003281	0.019287	0.01268	0.024719	0.028	0.044083	0.04422	0.042267	0.055908	0.050964
		741	-0.075836	-0.073471	-0.067505	-0.062485	-0.060532	-0.053955	-0.055191	-0.050537	-0.040359	-0.033585	-0.032898	-0.025497	-0.027023	-0.012894	-0.007599	0.001083	0.003265	0.019104	0.012482	0.024887	0.027985	0.044022	0.044067	0.04184	0.055832	0.050751
		742	-0.075958	-0.073563	-0.067719	-0.062561	-0.060562	-0.054184	-0.055359	-0.050674	-0.040359	-0.033752	-0.032928	-0.025467	-0.027237	-0.013123	-0.007675	0.001038	0.003189	0.019196	0.012375	0.024597	0.027924	0.043823	0.043915	0.041534	0.05571	0.050919
		743	-0.076019	-0.073654	-0.067719	-0.062744	-0.060822	-0.054337	-0.055634	-0.050812	-0.040436	-0.033768	-0.033096	-0.025574	-0.027237	-0.013382	-0.007797	0.000824	0.003052	0.01918	0.012146	0.024567	0.027603	0.043655	0.04364	0.04155	0.055557	0.05072
		744	-0.076065	-0.07373	-0.067673	-0.062943	-0.060928	-0.05452	-0.055481	-0.050888	-0.04068	-0.033722	-0.033188	-0.025711	-0.027328	-0.013565	-0.007919	0.000702	0.003006	0.018982	0.012054	0.024506	0.027359	0.043488	0.043411	0.041473	0.055389	0.050598
		745	-0.076172	-0.074005	-0.067871	-0.062881	-0.061035	-0.054718	-0.055511	-0.051117	-0.040833	-0.033981	-0.03331	-0.026001	-0.027527	-0.013763	-0.008102	0.000366	0.002884	0.018646	0.011948	0.024353	0.027252	0.043457	0.043304	0.041443	0.055313	0.05043
		746	-0.076233	-0.074158	-0.068039	-0.062881	-0.061203	-0.05481	-0.055771	-0.051331	-0.04097	-0.03418	-0.033417	-0.026138	-0.027679	-0.013702	-0.00827	0.000168	0.002731	0.018417	0.011642	0.024216	0.027313	0.04335	0.043427	0.041122	0.055161	0.050186
		747	-0.076355	-0.074097	-0.068069	-0.062988	-0.061325	-0.054932	-0.055862	-0.051422	-0.041077	-0.034256	-0.033615	-0.026154	-0.027832	-0.013977	-0.008392	0.000183	0.002594	0.018356	0.011459	0.024094	0.027069	0.043274	0.043228	0.04097	0.054932	0.050003
		748	-0.076477	-0.074249	-0.068314	-0.063309	-0.061615	-0.055069	-0.056122	-0.051605	-0.041351	-0.034485	-0.033829	-0.026459	-0.027893	-0.014145	-0.008453	0	0.002533	0.018082	0.011307	0.023926	0.02684	0.042969	0.042938	0.040756	0.054718	0.04985
		749	-0.076584	-0.074326	-0.068405	-0.063461	-0.061432	-0.055099	-0.056198	-0.051407	-0.041382	-0.034592	-0.033768	-0.026535	-0.028152	-0.014206	-0.008423	-0.000229	0.002487	0.01796	0.011307	0.023575	0.02681	0.04274	0.042725	0.040466	0.05452	0.050018
		750	-0.076721	-0.074371	-0.068512	-0.063431	-0.061462	-0.055222	-0.05629	-0.051468	-0.041473	-0.034775	-0.033981	-0.026642	-0.028259	-0.014313	-0.008713	-0.000397	0.002411	0.017761	0.011124	0.02356	0.026688	0.042587	0.042435	0.040588	0.054153	0.050034
		751	-0.076859	-0.074493	-0.068634	-0.06337	-0.061615	-0.055252	-0.056351	-0.051666	-0.041519	-0.034592	-0.034012	-0.026779	-0.028076	-0.014343	-0.008789	-0.000351	0.00235	0.017715	0.011032	0.023636	0.026672	0.042847	0.042435	0.040497	0.054077	0.050018
		752	-0.077072	-0.074753	-0.068787	-0.063721	-0.061844	-0.055466	-0.056549	-0.052124	-0.041824	-0.034958	-0.034286	-0.026993	-0.028381	-0.014572	-0.009033	-0.000626	0.002106	0.017654	0.010742	0.023438	0.026489	0.042572	0.042419	0.040009	0.053818	0.049698
		753	-0.077271	-0.074951	-0.068909	-0.064011	-0.062103	-0.05571	-0.056793	-0.052322	-0.042038	-0.035309	-0.034515	-0.027023	-0.028702	-0.014938	-0.00914	-0.000732	0.001907	0.017242	0.010773	0.023224	0.026352	0.042313	0.042023	0.039627	0.053635	0.049484
		754	-0.077362	-0.074905	-0.068954	-0.06395	-0.062164	-0.05571	-0.056763	-0.052429	-0.042084	-0.035416	-0.034576	-0.026993	-0.028687	-0.014954	-0.009186	-0.000748	0.001923	0.017227	0.010696	0.023041	0.026245	0.042068	0.041885	0.039566	0.053619	0.049637
		755	-0.077576	-0.075195	-0.069077	-0.064194	-0.062469	-0.05603	-0.057022	-0.052719	-0.042252	-0.035721	-0.034897	-0.027191	-0.028961	-0.015076	-0.009491	-0.001099	0.001694	0.01712	0.010284	0.022888	0.02594	0.04158	0.041504	0.039185	0.053406	0.049454
		756	-0.077759	-0.075363	-0.069107	-0.064224	-0.062531	-0.056213	-0.057236	-0.052689	-0.042252	-0.035828	-0.034973	-0.027328	-0.029083	-0.015198	-0.009644	-0.001328	0.001678	0.016968	0.010101	0.022919	0.025696	0.041595	0.041306	0.039047	0.053253	0.049225
		757	-0.077805	-0.075409	-0.069244	-0.064285	-0.062622	-0.056396	-0.057281	-0.052795	-0.042404	-0.035767	-0.035019	-0.027557	-0.02916	-0.015335	-0.009598	-0.001419	0.00148	0.01683	0.010071	0.022736	0.025482	0.041687	0.041489	0.038895	0.05304	0.049194
		758	-0.078033	-0.075546	-0.069443	-0.064407	-0.06279	-0.05661	-0.057419	-0.052994	-0.042648	-0.035767	-0.035202	-0.027969	-0.029297	-0.015427	-0.009842	-0.001709	0.001266	0.016586	0.009903	0.022552	0.025269	0.041473	0.041275	0.038651	0.052719	0.049072
		759	-0.078064	-0.075729	-0.069656	-0.064667	-0.063004	-0.056686	-0.057709	-0.053162	-0.042877	-0.03595	-0.035385	-0.028168	-0.02948	-0.015656	-0.010086	-0.001801	0.001038	0.016296	0.00975	0.022217	0.02507	0.041306	0.040939	0.038315	0.052719	0.048767
		760	-0.078522	-0.076126	-0.070068	-0.065231	-0.063522	-0.057205	-0.058182	-0.053726	-0.043396	-0.036774	-0.036011	-0.028519	-0.030121	-0.016464	-0.010788	-0.002563	0.000275	0.015503	0.009064	0.021622	0.024384	0.04039	0.040222	0.037567	0.051636	0.047943
		761	-0.078293	-0.075806	-0.069794	-0.065155	-0.063461	-0.057053	-0.057922	-0.053772	-0.043396	-0.036835	-0.03598	-0.028534	-0.030151	-0.016586	-0.010635	-0.002548	0.000458	0.015472	0.008987	0.021652	0.024414	0.040253	0.040146	0.037415	0.051636	0.047791
		762	-0.0784	-0.075836	-0.069839	-0.06514	-0.063354	-0.057068	-0.057892	-0.053635	-0.043396	-0.036697	-0.036026	-0.028519	-0.030029	-0.016724	-0.010651	-0.002502	0.00032	0.01532	0.008743	0.021484	0.024292	0.040192	0.040039	0.037338	0.051437	0.047775
		763	-0.078598	-0.076035	-0.069992	-0.065384	-0.0634	-0.057144	-0.058105	-0.053787	-0.043503	-0.03688	-0.036118	-0.028549	-0.030106	-0.016846	-0.01091	-0.00267	4.6e-05	0.015198	0.008423	0.021286	0.024155	0.040024	0.039703	0.037003	0.051208	0.047714
		764	-0.078781	-0.076294	-0.070084	-0.065506	-0.063599	-0.057571	-0.058365	-0.053986	-0.043686	-0.037247	-0.036392	-0.028854	-0.03035	-0.016953	-0.011169	-0.002899	-0.000183	0.015182	0.008286	0.020996	0.024033	0.039642	0.039551	0.036636	0.050964	0.047577
		765	-0.078751	-0.076294	-0.070053	-0.065582	-0.063782	-0.057648	-0.058487	-0.05394	-0.043839	-0.037277	-0.036499	-0.028976	-0.030411	-0.017075	-0.011383	-0.003098	-0.000275	0.015015	0.008133	0.020996	0.023911	0.039642	0.039398	0.036606	0.050919	0.047455
		766	-0.078934	-0.076584	-0.070313	-0.065811	-0.064117	-0.057785	-0.05867	-0.05426	-0.044052	-0.03743	-0.036728	-0.029007	-0.030762	-0.01709	-0.011658	-0.003418	-0.000519	0.014679	0.007965	0.020859	0.023544	0.039581	0.03923	0.036285	0.050781	0.047134
		767	-0.078995	-0.076752	-0.070419	-0.065979	-0.064133	-0.057831	-0.058701	-0.054474	-0.044281	-0.037613	-0.036911	-0.029404	-0.030853	-0.017059	-0.011841	-0.003555	-0.000534	0.014465	0.007828	0.020905	0.023468	0.039429	0.039124	0.036118	0.050583	0.046951
		768	-0.079086	-0.076721	-0.070496	-0.065979	-0.064209	-0.0578	-0.058792	-0.054596	-0.044342	-0.037689	-0.036972	-0.029388	-0.030853	-0.017151	-0.011948	-0.003418	-0.000671	0.014389	0.00769	0.020691	0.023376	0.039261	0.038925	0.036133	0.050171	0.046799
		769	-0.079178	-0.076843	-0.070496	-0.066055	-0.064163	-0.058014	-0.059052	-0.054718	-0.044388	-0.037811	-0.03717	-0.029495	-0.030762	-0.017258	-0.012024	-0.003418	-0.000793	0.014297	0.007431	0.020462	0.023026	0.039108	0.038757	0.035889	0.050018	0.046722
		770	-0.079361	-0.076996	-0.070709	-0.066147	-0.064438	-0.058334	-0.059235	-0.054916	-0.044495	-0.037994	-0.037338	-0.029663	-0.031036	-0.017456	-0.011932	-0.003662	-0.001022	0.014038	0.007248	0.020187	0.022873	0.03891	0.038498	0.035614	0.049713	0.046356
		771	-0.079437	-0.077026	-0.070694	-0.066101	-0.064484	-0.058167	-0.059067	-0.054947	-0.044495	-0.038086	-0.037292	-0.029663	-0.031036	-0.017456	-0.011993	-0.003662	-0.001022	0.014191	0.007263	0.020294	0.023041	0.038834	0.038589	0.035507	0.049606	0.046341
		772	-0.079468	-0.077133	-0.070724	-0.066116	-0.06456	-0.058197	-0.059052	-0.055115	-0.044571	-0.038071	-0.037354	-0.029678	-0.031143	-0.017548	-0.012238	-0.003769	-0.001099	0.014145	0.007172	0.020203	0.022751	0.038971	0.038452	0.035355	0.049408	0.046356
		773	-0.079666	-0.077332	-0.071045	-0.066605	-0.06485	-0.058472	-0.05925	-0.055115	-0.044937	-0.038177	-0.037567	-0.029968	-0.031296	-0.017822	-0.012482	-0.004089	-0.001358	0.013809	0.007004	0.019852	0.02243	0.038895	0.038239	0.03508	0.049377	0.046143
		774	-0.079895	-0.077499	-0.071304	-0.066788	-0.065155	-0.058731	-0.059509	-0.055405	-0.045166	-0.038345	-0.037781	-0.03009	-0.03157	-0.018082	-0.012634	-0.004303	-0.001541	0.01358	0.006653	0.019608	0.022217	0.038544	0.037964	0.034744	0.049103	0.045898
		775	-0.079758	-0.077576	-0.07132	-0.066864	-0.06517	-0.058731	-0.059616	-0.055527	-0.045319	-0.038376	-0.037903	-0.030212	-0.03183	-0.018143	-0.012726	-0.004257	-0.001678	0.013657	0.006622	0.019653	0.022247	0.038513	0.037888	0.034485	0.048981	0.045593
		776	-0.079651	-0.077682	-0.07132	-0.06691	-0.06517	-0.058899	-0.059769	-0.055557	-0.045319	-0.038559	-0.037933	-0.030228	-0.032028	-0.018311	-0.012634	-0.004349	-0.001785	0.013443	0.006607	0.019699	0.022141	0.038254	0.037766	0.034378	0.048965	0.045456
		777	-0.07988	-0.07782	-0.071579	-0.067108	-0.065292	-0.059067	-0.060059	-0.055679	-0.045334	-0.038757	-0.037994	-0.030457	-0.032074	-0.018341	-0.012833	-0.004623	-0.001923	0.013214	0.006454	0.019302	0.021942	0.038162	0.03772	0.034439	0.048752	0.045059
		778	-0.080093	-0.078186	-0.071838	-0.067322	-0.065414	-0.059158	-0.06015	-0.055801	-0.045471	-0.038971	-0.038223	-0.030548	-0.032059	-0.018463	-0.01297	-0.004776	-0.002136	0.013168	0.00621	0.019089	0.021744	0.038101	0.037506	0.034256	0.048676	0.044891
		779	-0.080383	-0.078018	-0.07196	-0.067413	-0.065582	-0.059448	-0.060349	-0.056122	-0.045578	-0.039215	-0.038651	-0.030746	-0.032135	-0.018753	-0.013	-0.005035	-0.002548	0.012939	0.005997	0.018768	0.021423	0.037949	0.037338	0.033966	0.048508	0.044586
		780	-0.080521	-0.078262	-0.072021	-0.06752	-0.065765	-0.059708	-0.060593	-0.056213	-0.04567	-0.039322	-0.038818	-0.030762	-0.032227	-0.018967	-0.013077	-0.004959	-0.002594	0.012756	0.005875	0.0186	0.021255	0.037933	0.037277	0.033707	0.048279	0.044388
		781	-0.080688	-0.078537	-0.072144	-0.067825	-0.06601	-0.059891	-0.060883	-0.056458	-0.045975	-0.03952	-0.038956	-0.030975	-0.032471	-0.019196	-0.01355	-0.005219	-0.002731	0.012451	0.005463	0.018417	0.021103	0.037704	0.036896	0.033401	0.048004	0.043976
		782	-0.080872	-0.078644	-0.072311	-0.067886	-0.066147	-0.059906	-0.060959	-0.056625	-0.046326	-0.039597	-0.039078	-0.031143	-0.032623	-0.019333	-0.013885	-0.005417	-0.002914	0.012283	0.005447	0.018311	0.021042	0.037567	0.036835	0.033264	0.047699	0.043549
		783	-0.080963	-0.078751	-0.072525	-0.067871	-0.066284	-0.059845	-0.061218	-0.056702	-0.046387	-0.039734	-0.039246	-0.031342	-0.032883	-0.01947	-0.013748	-0.005463	-0.003143	0.012238	0.005432	0.018158	0.020889	0.037521	0.036789	0.033157	0.047363	0.043686
		784	-0.081085	-0.078812	-0.072617	-0.068069	-0.066452	-0.060043	-0.061279	-0.056885	-0.04628	-0.039825	-0.039413	-0.031418	-0.032913	-0.019608	-0.013779	-0.005585	-0.003265	0.012085	0.005325	0.018112	0.02066	0.037537	0.036697	0.032974	0.04718	0.043411
		785	-0.081116	-0.078888	-0.072586	-0.068039	-0.06633	-0.060257	-0.061203	-0.056915	-0.046219	-0.039886	-0.039551	-0.031433	-0.032867	-0.019592	-0.013885	-0.005753	-0.003052	0.012054	0.005188	0.018265	0.020523	0.037521	0.036591	0.032883	0.047241	0.043198
		786	-0.081375	-0.079071	-0.07283	-0.068207	-0.066605	-0.060532	-0.061447	-0.057175	-0.046555	-0.040161	-0.039688	-0.031693	-0.032959	-0.019547	-0.01413	-0.005966	-0.003387	0.011917	0.004852	0.018021	0.020325	0.037125	0.03624	0.032684	0.047043	0.04274
		787	-0.081619	-0.079346	-0.073013	-0.068512	-0.066849	-0.060699	-0.061752	-0.057175	-0.046799	-0.040222	-0.039825	-0.03186	-0.033051	-0.019806	-0.014404	-0.005905	-0.003723	0.011612	0.004547	0.017761	0.020126	0.037109	0.036026	0.032501	0.046661	0.042313
		788	-0.081741	-0.079407	-0.072968	-0.068588	-0.067093	-0.060776	-0.061813	-0.057175	-0.046753	-0.040329	-0.039658	-0.031998	-0.033066	-0.019867	-0.014359	-0.005951	-0.003799	0.011475	0.00441	0.017532	0.019928	0.036972	0.035843	0.032303	0.046478	0.042374
		789	-0.081802	-0.079575	-0.073166	-0.068832	-0.067245	-0.06102	-0.062057	-0.057404	-0.047028	-0.040451	-0.039886	-0.032318	-0.033417	-0.020142	-0.01442	-0.006104	-0.003952	0.011292	0.004471	0.017395	0.019791	0.036835	0.035721	0.031967	0.04631	0.042053
		790	-0.081985	-0.079742	-0.073334	-0.06897	-0.067322	-0.061218	-0.062241	-0.057526	-0.047241	-0.040588	-0.040314	-0.032394	-0.03363	-0.020447	-0.014618	-0.006363	-0.004227	0.011322	0.004196	0.017319	0.019501	0.036636	0.035492	0.031952	0.046051	0.041641
		791	-0.081909	-0.079742	-0.07338	-0.069122	-0.067383	-0.061356	-0.062241	-0.057602	-0.04718	-0.040771	-0.040436	-0.03244	-0.033768	-0.020538	-0.014832	-0.006516	-0.004517	0.011185	0.003998	0.017303	0.01947	0.03653	0.035614	0.031677	0.045731	0.041412
		792	-0.081909	-0.079819	-0.073532	-0.069229	-0.067459	-0.061401	-0.062302	-0.057693	-0.047211	-0.040756	-0.040588	-0.032654	-0.033859	-0.020615	-0.014999	-0.006638	-0.004669	0.011002	0.00383	0.01709	0.019348	0.036453	0.035629	0.031616	0.045532	0.041229
		793	-0.082016	-0.079941	-0.073669	-0.069244	-0.067612	-0.061493	-0.062424	-0.057861	-0.047592	-0.040939	-0.040787	-0.032745	-0.033951	-0.020782	-0.01506	-0.00676	-0.004608	0.01091	0.003723	0.016785	0.019089	0.036438	0.035294	0.031296	0.045547	0.040894
		794	-0.081955	-0.080124	-0.07373	-0.069366	-0.067596	-0.061493	-0.062546	-0.058014	-0.047531	-0.041016	-0.040649	-0.032883	-0.034149	-0.021027	-0.015121	-0.006989	-0.004852	0.010818	0.00354	0.016724	0.018829	0.036423	0.03511	0.031082	0.045227	0.040878
		795	-0.082199	-0.080338	-0.073929	-0.069611	-0.067841	-0.061752	-0.062759	-0.058289	-0.047546	-0.041351	-0.040955	-0.033157	-0.034393	-0.021149	-0.015244	-0.007019	-0.005096	0.01062	0.003281	0.01651	0.018478	0.036224	0.034912	0.030975	0.044846	0.04071
		796	-0.082382	-0.08046	-0.074097	-0.069733	-0.068161	-0.06189	-0.062866	-0.058441	-0.047852	-0.041565	-0.04129	-0.03331	-0.034515	-0.021378	-0.015381	-0.007187	-0.005219	0.010559	0.00322	0.016205	0.01825	0.036011	0.03476	0.030762	0.044968	0.04039
		797	-0.08252	-0.080597	-0.074173	-0.069733	-0.068176	-0.062195	-0.063065	-0.058533	-0.04805	-0.041656	-0.041504	-0.033356	-0.034622	-0.021301	-0.015518	-0.007202	-0.005356	0.010391	0.003159	0.016068	0.018112	0.035919	0.034546	0.030838	0.044708	0.040054
		798	-0.082657	-0.080704	-0.074234	-0.069855	-0.068344	-0.06221	-0.063049	-0.058578	-0.04805	-0.041626	-0.041504	-0.033386	-0.034622	-0.021347	-0.015686	-0.007324	-0.005585	0.01033	0.002991	0.0159	0.01799	0.036026	0.034531	0.030594	0.044662	0.039886
		799	-0.082855	-0.080887	-0.074402	-0.070053	-0.068527	-0.061996	-0.063248	-0.058746	-0.048035	-0.041733	-0.041458	-0.033432	-0.034805	-0.02153	-0.015854	-0.007416	-0.005783	0.010147	0.002747	0.015823	0.017807	0.035797	0.034348	0.030319	0.044556	0.039749
		800	-0.083008	-0.08107	-0.074524	-0.070099	-0.068588	-0.06221	-0.063278	-0.059021	-0.048248	-0.042023	-0.041595	-0.033493	-0.034988	-0.021606	-0.015991	-0.007736	-0.006104	0.009903	0.002563	0.015747	0.017609	0.035721	0.034042	0.030228	0.044189	0.03949
		801	-0.083038	-0.081177	-0.074585	-0.070267	-0.068695	-0.062469	-0.063385	-0.05896	-0.048401	-0.042114	-0.041794	-0.033691	-0.035095	-0.021637	-0.016205	-0.00795	-0.006149	0.009903	0.002518	0.015625	0.017502	0.035538	0.034073	0.029984	0.043991	0.039185
		802	-0.083206	-0.081177	-0.074646	-0.070313	-0.068817	-0.062576	-0.063553	-0.05899	-0.048462	-0.042313	-0.041916	-0.033798	-0.035034	-0.02182	-0.016251	-0.00798	-0.006393	0.009842	0.002396	0.015381	0.017426	0.035477	0.034042	0.029953	0.043808	0.038925
		803	-0.083374	-0.081284	-0.074661	-0.070374	-0.068954	-0.06282	-0.063751	-0.059067	-0.048706	-0.042267	-0.042053	-0.033981	-0.035126	-0.022018	-0.016434	-0.007904	-0.006607	0.009613	0.002213	0.015152	0.017273	0.035355	0.034012	0.029709	0.043518	0.038589
		804	-0.083633	-0.081528	-0.074921	-0.070648	-0.069	-0.062988	-0.06395	-0.059265	-0.049011	-0.042404	-0.042313	-0.03421	-0.035324	-0.022217	-0.016663	-0.008163	-0.006805	0.009247	0.001831	0.014832	0.017059	0.035217	0.033539	0.029312	0.043228	0.038284
		805	-0.083664	-0.081635	-0.075027	-0.070755	-0.069138	-0.062973	-0.063904	-0.059357	-0.048874	-0.042404	-0.042526	-0.03418	-0.035477	-0.022293	-0.016632	-0.008347	-0.006912	0.009308	0.001709	0.014694	0.016953	0.035172	0.033356	0.029358	0.043106	0.03833
		806	-0.083542	-0.081726	-0.075195	-0.070679	-0.069229	-0.063049	-0.064026	-0.059372	-0.048843	-0.042465	-0.042313	-0.034241	-0.035599	-0.022278	-0.016647	-0.00856	-0.00705	0.009369	0.001709	0.014755	0.016739	0.035217	0.033508	0.029343	0.042999	0.038147
		807	-0.083786	-0.081894	-0.075424	-0.070694	-0.069351	-0.063354	-0.064224	-0.059677	-0.049103	-0.04274	-0.042664	-0.034454	-0.035858	-0.022385	-0.016876	-0.009048	-0.007401	0.009094	0.001511	0.014572	0.01651	0.035034	0.033279	0.029083	0.042892	0.037781
		808	-0.083771	-0.08194	-0.075439	-0.070816	-0.069443	-0.063278	-0.064255	-0.059753	-0.049255	-0.042908	-0.042725	-0.0345	-0.035873	-0.022598	-0.016907	-0.008957	-0.007416	0.008942	0.001358	0.014389	0.016403	0.035004	0.033203	0.029007	0.04274	0.037643
		809	-0.083908	-0.082062	-0.075333	-0.071106	-0.069656	-0.063461	-0.064499	-0.060043	-0.049362	-0.043015	-0.042999	-0.034698	-0.035904	-0.022736	-0.017014	-0.009125	-0.007645	0.008743	0.001068	0.013947	0.016098	0.034897	0.033035	0.028763	0.042557	0.037216
		810	-0.083984	-0.082077	-0.075378	-0.071228	-0.069687	-0.063736	-0.064667	-0.060104	-0.049469	-0.043015	-0.043228	-0.034897	-0.036102	-0.022675	-0.017151	-0.009384	-0.007767	0.008652	0.000839	0.013947	0.016037	0.034836	0.032883	0.028687	0.042297	0.03717
		811	-0.084061	-0.082062	-0.075516	-0.071167	-0.069794	-0.063812	-0.064621	-0.060104	-0.049393	-0.042999	-0.043243	-0.034821	-0.03595	-0.022751	-0.017212	-0.009232	-0.007782	0.008667	0.000732	0.01387	0.01593	0.034805	0.032761	0.028564	0.04213	0.03714
		812	-0.084122	-0.082062	-0.075485	-0.071335	-0.069733	-0.06366	-0.064636	-0.060089	-0.049408	-0.043121	-0.043167	-0.034821	-0.035965	-0.022903	-0.017471	-0.009125	-0.007858	0.008652	0.000854	0.013611	0.015762	0.034729	0.032669	0.028381	0.042038	0.037125
		813	-0.08429	-0.082291	-0.075562	-0.071411	-0.069839	-0.063751	-0.064697	-0.060135	-0.049713	-0.04332	-0.043137	-0.034912	-0.036011	-0.023071	-0.017807	-0.009262	-0.008118	0.008575	0.000748	0.013245	0.015533	0.034744	0.032516	0.028397	0.041946	0.036896
		814	-0.084305	-0.082443	-0.075546	-0.071487	-0.069809	-0.063736	-0.064743	-0.060257	-0.049713	-0.043396	-0.043289	-0.035004	-0.036118	-0.02301	-0.01767	-0.009232	-0.007965	0.008347	0.000443	0.013123	0.015259	0.034515	0.032501	0.02829	0.041809	0.036652
		815	-0.084229	-0.082428	-0.075562	-0.071396	-0.069809	-0.063629	-0.064728	-0.060196	-0.0495	-0.043442	-0.043304	-0.034897	-0.036224	-0.022949	-0.017548	-0.009216	-0.007919	0.008591	0.000443	0.013153	0.015533	0.034622	0.032486	0.028305	0.041855	0.036667
		816	-0.084412	-0.08255	-0.075562	-0.07135	-0.069885	-0.063721	-0.064896	-0.060471	-0.049622	-0.043304	-0.043442	-0.035034	-0.036163	-0.023117	-0.017563	-0.009415	-0.008194	0.008316	0.000305	0.013107	0.015396	0.034622	0.032318	0.028061	0.041687	0.036484
		817	-0.084534	-0.082626	-0.075668	-0.071503	-0.070068	-0.063828	-0.064941	-0.060532	-0.049652	-0.043396	-0.043655	-0.035156	-0.036316	-0.02298	-0.017639	-0.009613	-0.008423	0.00824	0.000305	0.012939	0.015167	0.034546	0.032135	0.027771	0.041519	0.03627
		818	-0.084305	-0.082458	-0.075623	-0.071457	-0.07016	-0.063858	-0.065002	-0.060364	-0.049545	-0.043335	-0.04361	-0.035049	-0.036163	-0.022949	-0.017685	-0.009598	-0.008209	0.008255	0.000214	0.012848	0.015244	0.034683	0.03212	0.027695	0.041321	0.036316
		819	-0.084366	-0.082535	-0.075653	-0.071503	-0.070099	-0.063995	-0.065094	-0.060303	-0.049744	-0.043564	-0.043549	-0.035217	-0.036163	-0.023117	-0.017776	-0.00975	-0.008316	0.008072	3.1e-05	0.012695	0.014923	0.034378	0.032104	0.027817	0.041153	0.036194
		820	-0.08432	-0.082504	-0.075607	-0.071487	-0.070007	-0.064072	-0.065079	-0.060272	-0.049881	-0.043518	-0.043686	-0.035172	-0.036163	-0.02327	-0.017792	-0.009796	-0.008286	0.008041	0	0.01265	0.014847	0.034393	0.031952	0.027771	0.041153	0.036194
		821	-0.084396	-0.082611	-0.075821	-0.071686	-0.070145	-0.064209	-0.065155	-0.060425	-0.049973	-0.043549	-0.043777	-0.035263	-0.036407	-0.023376	-0.017914	-0.009857	-0.008453	0.007919	-0.000244	0.012405	0.014709	0.034317	0.031708	0.027512	0.040955	0.035828
		822	-0.084442	-0.082626	-0.075821	-0.07164	-0.070114	-0.064224	-0.065125	-0.060333	-0.049942	-0.04361	-0.043732	-0.035172	-0.036484	-0.023453	-0.017838	-0.009903	-0.008545	0.008011	-0.000229	0.012192	0.014603	0.034088	0.031647	0.027451	0.040939	0.035934
		823	-0.084549	-0.082642	-0.075836	-0.071457	-0.070236	-0.064346	-0.06514	-0.060486	-0.050171	-0.043716	-0.043716	-0.035263	-0.03653	-0.023575	-0.01796	-0.010162	-0.008667	0.008011	-0.000427	0.012054	0.014771	0.03421	0.031403	0.027359	0.040924	0.035767
		824	-0.084488	-0.082504	-0.075775	-0.071381	-0.07019	-0.06427	-0.065048	-0.06041	-0.050125	-0.043732	-0.043518	-0.035187	-0.036362	-0.023453	-0.01796	-0.00975	-0.008514	0.008148	-0.000381	0.012115	0.014587	0.034286	0.031357	0.027374	0.041016	0.03598
		825	-0.084534	-0.082611	-0.075928	-0.071594	-0.070328	-0.064316	-0.06517	-0.060654	-0.050217	-0.043732	-0.043732	-0.035431	-0.036499	-0.023575	-0.018127	-0.009995	-0.008743	0.007782	-0.000687	0.01181	0.014236	0.034302	0.031342	0.027115	0.040787	0.035782
		826	-0.084518	-0.082642	-0.075882	-0.071671	-0.070404	-0.064224	-0.065247	-0.060547	-0.050095	-0.04361	-0.043823	-0.035385	-0.036453	-0.02356	-0.018082	-0.01001	-0.008957	0.007919	-0.000854	0.011719	0.014221	0.034286	0.031158	0.027054	0.04068	0.03566
		827	-0.084473	-0.082672	-0.07579	-0.071747	-0.070343	-0.06427	-0.065277	-0.060425	-0.050018	-0.04364	-0.043823	-0.035339	-0.036469	-0.023544	-0.017944	-0.010117	-0.008987	0.00798	-0.000916	0.01181	0.014252	0.034195	0.031189	0.027176	0.040573	0.035721
		828	-0.084381	-0.082474	-0.075668	-0.071594	-0.070175	-0.064148	-0.064987	-0.060165	-0.049805	-0.043549	-0.043533	-0.035233	-0.036209	-0.023422	-0.017807	-0.010178	-0.008713	0.008087	-0.000839	0.011917	0.014114	0.034485	0.031204	0.027252	0.040588	0.035782
		829	-0.084381	-0.082352	-0.075821	-0.071442	-0.069946	-0.064163	-0.065125	-0.060135	-0.049759	-0.043503	-0.043579	-0.035217	-0.036209	-0.023285	-0.017883	-0.010223	-0.008621	0.008133	-0.000854	0.011887	0.014069	0.034729	0.031097	0.027191	0.04068	0.035919
		830	-0.084137	-0.082275	-0.075546	-0.07132	-0.06987	-0.064041	-0.065063	-0.060104	-0.049637	-0.043396	-0.043518	-0.035095	-0.036041	-0.023102	-0.017761	-0.01004	-0.008636	0.008179	-0.000702	0.011963	0.014252	0.034668	0.031174	0.027176	0.040848	0.035995
		831	-0.083923	-0.082153	-0.075256	-0.071198	-0.069748	-0.06395	-0.064819	-0.059982	-0.049637	-0.043335	-0.043381	-0.034927	-0.035904	-0.022934	-0.017624	-0.00972	-0.008575	0.008316	-0.000549	0.012054	0.014389	0.034668	0.031235	0.027161	0.040771	0.03598
		832	-0.083847	-0.082077	-0.075272	-0.071152	-0.069763	-0.063889	-0.064728	-0.05983	-0.049637	-0.043167	-0.043259	-0.034775	-0.035751	-0.022934	-0.017685	-0.009705	-0.008514	0.008423	-0.000412	0.011856	0.014374	0.034821	0.03125	0.027206	0.04068	0.036026
		833	-0.083984	-0.082214	-0.075378	-0.071136	-0.069901	-0.063873	-0.064774	-0.059814	-0.049667	-0.043137	-0.043182	-0.035004	-0.035904	-0.023087	-0.017883	-0.009811	-0.008636	0.008377	-0.000549	0.011627	0.014191	0.034744	0.031128	0.027069	0.040726	0.035889
		834	-0.083984	-0.082245	-0.075439	-0.071228	-0.069931	-0.063828	-0.06485	-0.059906	-0.04953	-0.043259	-0.043289	-0.034988	-0.035904	-0.023056	-0.017838	-0.009903	-0.008545	0.008331	-0.000717	0.011536	0.013947	0.03476	0.030762	0.027008	0.040833	0.035904
		835	-0.084061	-0.082214	-0.075516	-0.071152	-0.069931	-0.063812	-0.064911	-0.059967	-0.049545	-0.04335	-0.043396	-0.034973	-0.03595	-0.023087	-0.017776	-0.009872	-0.008667	0.008286	-0.000778	0.011414	0.013947	0.03479	0.030716	0.02713	0.04068	0.035995
		836	-0.084015	-0.082153	-0.075516	-0.070999	-0.06987	-0.063889	-0.064926	-0.059967	-0.049637	-0.043335	-0.043304	-0.035019	-0.035934	-0.02298	-0.017715	-0.009781	-0.008804	0.008224	-0.000748	0.011536	0.014038	0.034729	0.030701	0.027008	0.040726	0.035858
		837	-0.083954	-0.082169	-0.075348	-0.071014	-0.069809	-0.063812	-0.064865	-0.059921	-0.049698	-0.043381	-0.043106	-0.03508	-0.035751	-0.023117	-0.017792	-0.009827	-0.00885	0.008255	-0.000732	0.011505	0.013824	0.034744	0.030624	0.026932	0.040619	0.035751
		838	-0.084076	-0.082489	-0.075546	-0.071213	-0.070038	-0.064148	-0.065109	-0.060257	-0.049911	-0.043579	-0.043198	-0.03508	-0.036026	-0.023514	-0.018082	-0.010071	-0.009079	0.008194	-0.001099	0.011154	0.013535	0.034515	0.03038	0.026611	0.040451	0.035522
		839	-0.083954	-0.082397	-0.075424	-0.071274	-0.069946	-0.063919	-0.065109	-0.060196	-0.049789	-0.043594	-0.043228	-0.035126	-0.036179	-0.023483	-0.018066	-0.010101	-0.009018	0.008224	-0.001266	0.011093	0.013565	0.034546	0.030396	0.026627	0.040375	0.035492
		840	-0.084	-0.082474	-0.075455	-0.07132	-0.06987	-0.063705	-0.064957	-0.060059	-0.049561	-0.043579	-0.043137	-0.035095	-0.03595	-0.023224	-0.017899	-0.010071	-0.008896	0.008255	-0.001144	0.01091	0.013428	0.034653	0.030472	0.026489	0.040222	0.035568
		841	-0.084106	-0.082352	-0.0755	-0.071365	-0.069931	-0.063873	-0.065125	-0.059998	-0.049667	-0.04364	-0.043137	-0.035187	-0.036011	-0.02327	-0.018112	-0.010406	-0.009155	0.008194	-0.001236	0.010712	0.013138	0.034546	0.030258	0.026321	0.040024	0.035522
		842	-0.084183	-0.082565	-0.075745	-0.071442	-0.070114	-0.064102	-0.065216	-0.060165	-0.049911	-0.043808	-0.043213	-0.035446	-0.03627	-0.023346	-0.018219	-0.010315	-0.009506	0.008057	-0.001511	0.010498	0.013062	0.034164	0.030029	0.026031	0.039688	0.035141
		843	-0.084305	-0.082474	-0.075577	-0.071411	-0.070084	-0.064133	-0.06514	-0.060089	-0.049911	-0.043884	-0.04335	-0.035263	-0.03624	-0.02327	-0.018143	-0.010269	-0.009506	0.007996	-0.00145	0.010529	0.012924	0.03421	0.029892	0.026031	0.039749	0.035095
		844	-0.084152	-0.082367	-0.0755	-0.071335	-0.070114	-0.064194	-0.06514	-0.060059	-0.04985	-0.043869	-0.04335	-0.035263	-0.036072	-0.023315	-0.018112	-0.010269	-0.009033	0.008011	-0.001602	0.010422	0.012817	0.034302	0.029755	0.026154	0.039673	0.035065
		845	-0.084091	-0.082443	-0.075607	-0.071426	-0.070099	-0.064316	-0.065186	-0.060089	-0.050003	-0.043854	-0.043259	-0.035355	-0.036179	-0.023361	-0.018311	-0.010269	-0.009171	0.007996	-0.00174	0.010254	0.012726	0.034363	0.029724	0.02594	0.03952	0.035004
		846	-0.084244	-0.08255	-0.075775	-0.071518	-0.070145	-0.064423	-0.065262	-0.06012	-0.050079	-0.043869	-0.043335	-0.035446	-0.036301	-0.023621	-0.018372	-0.010284	-0.009277	0.007858	-0.001999	0.009933	0.012665	0.03421	0.029449	0.025681	0.039154	0.034836
		847	-0.084244	-0.082504	-0.075806	-0.071533	-0.07019	-0.064392	-0.065399	-0.060211	-0.049942	-0.043961	-0.043503	-0.035339	-0.036377	-0.023712	-0.018311	-0.010468	-0.00943	0.007874	-0.002106	0.00975	0.012604	0.034103	0.02919	0.025482	0.039169	0.035004
		848	-0.08432	-0.082672	-0.075851	-0.071625	-0.070053	-0.064514	-0.065491	-0.060303	-0.049988	-0.043976	-0.043671	-0.035553	-0.036392	-0.023621	-0.018311	-0.010651	-0.009537	0.007629	-0.002274	0.009674	0.012192	0.033981	0.028976	0.02533	0.039001	0.034821
		849	-0.084473	-0.082733	-0.075821	-0.071686	-0.070282	-0.064468	-0.065552	-0.060425	-0.050064	-0.044159	-0.043716	-0.035583	-0.036484	-0.023468	-0.018463	-0.010651	-0.009613	0.007431	-0.00238	0.009705	0.011993	0.033615	0.028824	0.02536	0.038895	0.034515
		850	-0.084351	-0.082703	-0.075668	-0.071609	-0.070313	-0.064545	-0.065536	-0.060257	-0.050034	-0.04422	-0.043625	-0.035599	-0.036438	-0.023514	-0.018463	-0.01062	-0.009766	0.007599	-0.002121	0.00975	0.012024	0.033768	0.028717	0.025406	0.038849	0.034424
		851	-0.084259	-0.082718	-0.07576	-0.071762	-0.070236	-0.06456	-0.065598	-0.060196	-0.050034	-0.043869	-0.04364	-0.035614	-0.036407	-0.023605	-0.018448	-0.010712	-0.00975	0.007614	-0.002197	0.009552	0.01207	0.033768	0.028564	0.025177	0.038788	0.034393
		852	-0.084183	-0.082901	-0.075745	-0.071899	-0.070297	-0.064682	-0.065781	-0.060287	-0.050201	-0.044006	-0.043732	-0.035629	-0.03656	-0.023697	-0.018478	-0.01091	-0.009857	0.007599	-0.002777	0.009201	0.011826	0.033569	0.028503	0.024933	0.038605	0.034073
		853	-0.084076	-0.082947	-0.075638	-0.071823	-0.070328	-0.064667	-0.065598	-0.060257	-0.050125	-0.044174	-0.043716	-0.035645	-0.036484	-0.023788	-0.018341	-0.010849	-0.009964	0.007538	-0.002777	0.00914	0.011612	0.033615	0.028458	0.024857	0.038513	0.034164
[truncated: 147 more rows]

## Sheet: Fig. 6d, 7a EPR
		Fig. 6d, 7a	Representative EPR spectra of NCR samples poised at redox potentials as indicated during dye-mediated redox titration
[truncated: 1,028 more rows]

## Sheet: Fig. 7a
		Fig. 7a	UPLC analysis of NCoA conversion by NCR (in equilibrium) at defined redox potentials at pH 8.0
[truncated: 15 more rows]

[truncated: 6 more sheets: Supplementary Fig. 3a, Supplementary Fig. 3b, Supplementary Fig. 5, Supplementary Fig. 6, Supplementary Fig. 8 , Supplementary Fig. 9]
